# Supplementary material for: Molecular speciation of Plasmodium and multiplicity of P. falciparum infection in the Central region of Ghana
Source: PLOS Glob Public Health. 2024 Jan 18;4(1):e0002718. doi: 10.1371/journal.pgph.0002718 (PMC10796036; doi:10.1371/journal.pgph.0002718)
Supplement: S1 Data — (XLSX) [file pgph.0002718.s001.xlsx]

## Sheet: Sheet1
DATE	HSPNO	AGE	PREG	VACCINE	LOCALITY	EDU	EDU_LEVEL	ETHNICITY	BNETS	YRS_OF_BNET	SLP_BNET	TREATED_NET	RETREATED_NETS	DAY_LAST_TREATED	PREMEDICATION	PREMED_TAKEN	CURRENT_MEDICATION	RDT	MICRSCOPY	MPs_COUNT	WBC_COUNT	COUNT	INF_RBC	RBC_COUNT	Specimen_ID	Collection_Date	Study_site	Species1	Parasitaemia_per	SPOTMalaria_Protocol	Notes	Sample_Internal_ID	Study	Sample_External_ID	pfcrt72	pfcrt74	pfcrt75	pfcrt76	pfcrt93	pfcrt97	pfcrt218	pfcrt220	pfcrt271	pfcrt333	pfcrt353	pfcrt371	pfdhfr16	pfdhfr51	pfdhfr59
11/12/2020	12799	27																POS	POS			1412			AA0029060	12nov2020	ADH	Plasmodium falciparum	0.1	YES		SPT64677	01241:PF-GH-ANINAGYEI	AA0029060	C	M	N	K	T	H	I	A	Q	T	G	R
9/16/2020	10996	2	NEG		ASSIN DARMANG	PRS	Preschool	FANTE	YES	2YRS	NO	YES	YES	6M	YES	ARTM BASED COMB		POS	POS	1914	200	76560	70	2014	AA0029367	16sep2020	ADH	Plasmodium falciparum	3.4	YES		SPT64980	01241:PF-GH-ANINAGYEI	AA0029367	C	M	N	K	T	H	I	A	Q	T	G	R	A	I	R
10/4/2020	11640	22	NEG		AYELDU	JSS	Middle/JSS/JHS	FANTE	YES	5M	YES	YES	YES	2M	NO		ARTM BASED COMB	POS	POS	99	210	3771	1	2604	AA0029373	04oct2020	ADH	Plasmodium falciparum	0.038	YES		SPT64986	01241:PF-GH-ANINAGYEI	AA0029373	C	M	N	K	T	H				T	G	R	A	N	R
11/12/2020	12965	3	NEG															POS	POS			20727			AA0029035	12nov2020	ADH	Plasmodium falciparum	0.55	YES		SPT64652	01241:PF-GH-ANINAGYEI	AA0029035	C	M	N	K	T	H	I	A	Q	T	G	R	A	I	R
10/16/2020	12148	33		YES	NYAMEDOM	VCT	Vocational/Commercial/Technical	EWE	YES	2M	YES	YES	NO	N/A	YES	QUININE/ARTM BC	ARTM BASED COMB	POS	POS	324	200	12960	4	2019	AA0029361	16oct2020	ADH	Plasmodium falciparum	0.2	YES		SPT64975	01241:PF-GH-ANINAGYEI	AA0029361	C	M	N	K	T	H	I	A	Q	T	G	R	A	[N/I]	[C/R]
10/6/2020	11743	37	NEG		EMPIRO	NO	No education	MALI	YES	3YRS	YES	YES	YES	1M	NO		ARTM BASED COMB	POS	POS			49776	20	2009	AA0029330	06oct2020	ADH	Plasmodium falciparum	0.99	YES		SPT64944	01241:PF-GH-ANINAGYEI	AA0029330	C	M	N	K	T	H	I	A	Q	T	G	R	A	[N/I]	R
11/22/2020	13799	18																POS	POS			59169			AA0029087	22nov2020	ADH	Plasmodium falciparum	0.15	YES		SPT64704	01241:PF-GH-ANINAGYEI	AA0029087	C	M	N	K	T	H	I	A	Q	T	G	R	A	I	R
10/12/2020	11917	7		YES														POS	POS	1361	225	48391	53	2009	AA0029313	12oct2020	ADH	Plasmodium falciparum	2.64	YES		SPT64927	01241:PF-GH-ANINAGYEI	AA0029313	C	M	N	K	T	H	I	A	Q	T	G	R	A	[N/I]	R
10/2/2020	11564	14			ASSIN DARMANG	JHS	Middle/JSS/JHS	FANTE	NO	N/A	N/A	N/A	N/A	N/A	NO		ARTM BASED COMB	POS	POS	54	201	2149	2	2040	AA0029385	02oct2020	ADH	Plasmodium falciparum	0.098	YES		SPT64997	01241:PF-GH-ANINAGYEI	AA0029385	C	M	N	K	T	H			Q	T	G		A	I	R
9/30/2020	11434	70	NEG															POS	POS	17	200	680	1	2640	AA0029305	30sep2020	ADH	Plasmodium falciparum	0.037	YES		SPT64919	01241:PF-GH-ANINAGYEI	AA0029305	C	M	N	K	T	H	I	A	Q	T	G	R	A	I	R
11/20/2020	13371	13		YES														POS	POS			2488			AA0029088	20nov2020	ADH	Plasmodium falciparum	0.05	YES		SPT64705	01241:PF-GH-ANINAGYEI	AA0029088	C	M	N	K	T	H	I	A	Q	T	G	R	A	[N/I]	R
11/17/2020	13373	63																POS	POS			6203			AA0029031	17nov2020	ADH	Plasmodium falciparum	0.1	YES		SPT64648	01241:PF-GH-ANINAGYEI	AA0029031	C	M	N	K	T	H	I	A	Q	T	G	R	A	[N/I]	R
10/13/2020	12036	2	NEG		ASSIN DARMANG	PRS	Preschool	ASSIN	YES	1YR	NO	YES	YES	1YR	YES	ARTM BASED COMB	ARTM BASED COMB	POS	POS	406	212	15320	23	2013	AA0029383	13oct2020	ADH	Plasmodium falciparum	1.14	YES		SPT64995	01241:PF-GH-ANINAGYEI	AA0029383	C	M	N	K	T	H	I	A	Q	T	G	R	A	I	R
10/7/2020	11755	33	NEG		ASSIN ATOBEASE	SSS	Secondary/SSS/SHS	ASSIN	YES	2YRS	NO	YES	NO	N/A	NO		ARTM BASED COMB	POS	POS	98	218	3596	3	2233	AA0029351	07oct2020	ADH	Plasmodium falciparum	0.13	YES		SPT64965	01241:PF-GH-ANINAGYEI	AA0029351	C	M	N	K	T	H	I	A	Q	T	G	R	A	I	R
11/12/2020	13230	9																POS	POS			1068			AA0029063	12nov2020	ADH	Plasmodium falciparum	0.05	YES		SPT64680	01241:PF-GH-ANINAGYEI	AA0029063	C	M	N	K	T	H	I	A	Q	T	G	R	A	I	R
9/17/2020	11087	3			NYAMEDOM	PRS	Preschool	AKAN	YES	3YRS	YES	YES	YES	7M	NO		ARTM BASED COMB	POS	POS			90553	37	2043	AA0029309	17sep2020	ADH	Plasmodium falciparum	1.8	YES		SPT64923	01241:PF-GH-ANINAGYEI	AA0029309	C	M	N	K	T	H	I	A	Q	T	G	[R/I]	A	I
11/12/2020	13127	15																POS	POS			8119			AA0029030	12nov2020	ADH	Plasmodium falciparum	0.25	YES		SPT64647	01241:PF-GH-ANINAGYEI	AA0029030	C	M	N	K	T	H	I	A	Q	T	G	R	A	I	R
11/20/2020	13649	3																POS	POS			50281			AA0029057	20nov2020	ADH	Plasmodium falciparum	5.25	YES		SPT64674	01241:PF-GH-ANINAGYEI	AA0029057	C	M	N	K	T	H	I	A	Q	T	G	R	A	I	R
11/17/2020	13399	8																POS	POS			1176			AA0029029	17nov2020	ADH	Plasmodium falciparum	0.05	YES		SPT64646	01241:PF-GH-ANINAGYEI	AA0029029	C	M	N	K	T	H	I	A	Q	T	G	R	A	I	R
11/12/2020	12959	56																POS	POS			1785			AA0029045	12nov2020	ADH	Plasmodium falciparum	0.05	YES		SPT64662	01241:PF-GH-ANINAGYEI	AA0029045	C	M	N	K	T	H			Q		G	R
9/17/2020	11049	3	NEG		ASSIN DARMANG	PRS	Preschool	ASSIN	YES	2YRS	YES	YES	YES	2W	NO		ARTM BASED COMB	POS	POS		148957	10567	60	2014	AA0029311	17sep2020	ADH	Plasmodium falciparum	2.979	YES		SPT64925	01241:PF-GH-ANINAGYEI	AA0029311	C	M	N	K	T	H	I	A	Q	T	G	R	A	I	R
11/12/2020	12958	24																POS	POS			11960			AA0029022	12nov2020	ADH	Plasmodium falciparum	0.05	YES		SPT64639	01241:PF-GH-ANINAGYEI	AA0029022	C	M	N	K	T	H	I	A	Q	T	G	R	A	I	R
11/20/2020	13703	33																POS	POS			806			AA0029098	20nov2020	ADH	Plasmodium falciparum	0.05	YES		SPT64715	01241:PF-GH-ANINAGYEI	AA0029098	C	M	N	K	T	H	I	A	Q	T	G	R	A	I	R
11/23/2020	13800	20		NO														POS	POS			41493			AA0029084	23nov2020	ADH	Plasmodium falciparum	0.2	YES		SPT64701	01241:PF-GH-ANINAGYEI	AA0029084	C	M	N	K	T	H	I	A	Q	T	G	R	A	I	R
11/20/2020	30357	16		YES														POS	POS			30357			AA0029055	20nov2020	ADH	Plasmodium falciparum	0.2	YES		SPT64672	01241:PF-GH-ANINAGYEI	AA0029055	C	M	N	K	T	H	I	A	Q	T	G	R	A	I	R
9/30/2020	11427	11		YES	ABOASE	JHS	Middle/JSS/JHS	FANTE	YES	5M	NO	YES	NO	N/A	NO		ARTM BASED COMB	POS	POS	217	200	8680	6	2011	AA0029378	30sep2020	ADH	Plasmodium falciparum	0.298	YES		SPT64990	01241:PF-GH-ANINAGYEI	AA0029378	C	M	N	K	T	H	I	A	Q	T	G	R	A	I	R
10/16/2020	12170	2	NEG		ASEBU	PRS	Preschool	AKAN	YES	1.4YRS	YES	YES	NO	N/A	NO		ARTM BASED COMB	POS	POS			40062			AA0029009	16oct2020	ADH	Plasmodium falciparum	0.1	YES		SPT64626	01241:PF-GH-ANINAGYEI	AA0029009	C	M	N	K	T	H	I	A	Q	T	G	R	A	I	R
10/1/2020	11503	23		YES														POS	NIL	1119	200	44760	18	2011	AA0029304	01oct2020	ADH	Plasmodium falciparum	0.89	YES		SPT64918	01241:PF-GH-ANINAGYEI	AA0029304	C	[M/I]	[N/E]	[K/T]	T	H	I	[A/S]	[Q/E]	T	G	[R/I]	A	I	R
10/12/2020	11979	1		YES	ASSIN ACHIASE	NO	No education	ASSIN	YES	1YR	YES	YES	YES	3M	NO		ARTM BASED COMB	POS	POS			106965	43	2010	AA0029331	12oct2020	ADH	Plasmodium falciparum	2.14	YES		SPT64945	01241:PF-GH-ANINAGYEI	AA0029331	C	M	N	K	T	H	I	A		T	G	R	A	I	R
11/12/2020	12839	41	POS															POS	POS			14802			AA0029020	12nov2020	ADH	Plasmodium falciparum	0.1	YES		SPT64637	01241:PF-GH-ANINAGYEI	AA0029020	C	M	N	K	T	H	I	A	Q	T	G	R	A	I	R
11/12/2020	13137	37	POS															POS	POS			24504			AA0029065	12nov2020	ADH	Plasmodium falciparum	0.05	YES		SPT64682	01241:PF-GH-ANINAGYEI	AA0029065	C	M	N	K	T	H	I	A	Q	T	G	R	A	I	R
11/22/2020	13788	9		NO														POS	POS			14278			AA0029070	22nov2020	ADH	Plasmodium falciparum	0.2	YES		SPT64687	01241:PF-GH-ANINAGYEI	AA0029070	C	M	N	K	T	H	I	A	Q	T	G	R	A	I	[C/R]
10/6/2020	11681	59		YES													ARTM BASED COMB	POS	POS	18	216	2819	3	2520	AA0029337	06oct2020	ADH	Plasmodium falciparum	0.11	YES		SPT64951	01241:PF-GH-ANINAGYEI	AA0029337	C	M	N	K	T	H	I	A	Q	T	G	R	A	I	R
11/12/2020	12800	35		YES														POS	POS			3474			AA0029015	12nov2020	ADH	Plasmodium falciparum	0.05	YES		SPT64632	01241:PF-GH-ANINAGYEI	AA0029015	C	M	N	K	T	H	I	A	Q	T	G	R	A	I	R
11/12/2020	13212	71		YES														POS	POS			8571			AA0029064	12nov2020	ADH	Plasmodium falciparum	0.1	YES		SPT64681	01241:PF-GH-ANINAGYEI	AA0029064	C	M	N	K	T	H	I	A	Q	T	G	R	A	I	R
11/12/2020	12791	20	NEG															POS	POS			30366			AA0029089	12nov2020	ADH	Plasmodium falciparum	0.45	YES		SPT64706	01241:PF-GH-ANINAGYEI	AA0029089	C	M	N	K	T	H	I	A	Q	T	G	R	A	I	[C/R]
11/17/2020	13573	5		NO														POS	POS			7257			AA0029018	17nov2020	ADH	Plasmodium falciparum	0.15	YES		SPT64635	01241:PF-GH-ANINAGYEI	AA0029018	C	M	N	K	T	H	I	A	Q	T	G	R	A	N	R
11/12/2020	12964	18	POS															POS	POS			21160			AA0029024	12nov2020	ADH	Plasmodium falciparum	0.4	YES		SPT64641	01241:PF-GH-ANINAGYEI	AA0029024					T	H	I	A	Q	T	G		A	N	R
11/12/2020	13211	25		YES														POS	POS			11899			AA0029077	12nov2020	ADH	Plasmodium falciparum	0.05	YES		SPT64694	01241:PF-GH-ANINAGYEI	AA0029077	C	M	N	K	T	H	I	A	Q	T	G	R	A	I	R
11/22/2020	13780	1		YES														POS	POS			24928			AA0029011	22nov2020	ADH	Plasmodium falciparum	5.25	YES		SPT64628	01241:PF-GH-ANINAGYEI	AA0029011	C	M	N	K	T	H	I	A	Q	T	G	R	A	I	R
9/16/2020	10988	0.17	NEG		AYELDU	NO	No education	ASSIN	YES	4M	YES	YES	NO	N/A	YES	PARACETAMOL	ARTM BASED COMB	POS	POS			29970	12	2002	AA0029391	16sep2020	ADH	Plasmodium falciparum	0.599	YES		SPT65003	01241:PF-GH-ANINAGYEI	AA0029391	C	M	N	K	T	H	I	A	Q	T		R	A	I	R
10/15/2020	12120	1																POS	POS			118427	50	2111	AA0029388	15oct2020	ADH	Plasmodium falciparum	2.36	YES		SPT65000	01241:PF-GH-ANINAGYEI	AA0029388	C	M	N	K	T	H	I	A	Q	T	G	R	A	I	R
9/30/2020	11452	25	NEG		DOMINASE	SHS	Secondary/SSS/SHS	FANTE	NO	N/A	N/A	N/A	N/A	N/A	NO		ARTM BASED COMB	POS	POS			29069	12	2064	AA0029396	30sep2020	ADH	Plasmodium falciparum	0.1	YES		SPT65008	01241:PF-GH-ANINAGYEI	AA0029396	C	M	N	K	T	H			Q			R
11/20/2020	13684	15																POS	POS			2545			AA0029091	20nov2020	ADH	Plasmodium falciparum	0.05	YES		SPT64708	01241:PF-GH-ANINAGYEI	AA0029091	C	M	N	K	T	H	I	A	Q	T	G	R	A	[N/I]	[C/R]
10/2/2020	11583	2																POS	POS	251	214	9383	10	2000	AA0029332	02oct2020	ADH	Plasmodium falciparum	0.5	YES		SPT64946	01241:PF-GH-ANINAGYEI	AA0029332	C	M	N	K	T	H	I	A	Q	T	G	R	A	I	R
10/2/2020	11595	26	NEG		EMPIRO	JHS	Middle/JSS/JHS	FANTE	YES	1YR	YES	YES	NO	N/A	NO		ARTM BASED COMB	POS	POS	1188	225	42246	17	2000	AA0029363	02oct2020	ADH	Plasmodium falciparum	0.8	YES		SPT64977	01241:PF-GH-ANINAGYEI	AA0029363	C	M	N	K	T	H	I	A	Q	T	G	R	A	I	R
11/17/2020	13357	33	NEG															POS	POS			13693			AA0029083	17nov2020	ADH	Plasmodium falciparum	0.15	YES		SPT64700	01241:PF-GH-ANINAGYEI	AA0029083	C	M	N	K	T	H	I	A	Q	T	G	R	A	I	R
10/15/2020	12122	1	NEG		FANTE NYANKUMASI	NO	No education	ASSIN	NO	NIL	NO	N/A	N/A	N/A	YES	ACT (GREEN LEAF)	ARTM BASED COMB	POS	POS	1556	200	62240	58	2004	AA0029381	15oct2020	ADH	Plasmodium falciparum	2.89	YES		SPT64993	01241:PF-GH-ANINAGYEI	AA0029381	C	M	N	K			I	A	Q	T		R	A	I	R
10/1/2020	11522	6			NYANKUMASI	PRM	Primary	FANTE	YES	5M	YES	YES	YES	5M	NO		ARTM BASED COMB	POS	POS			67534	28	2073	AA0029340	01oct2020	ADH	Plasmodium falciparum	1.35	YES		SPT64954	01241:PF-GH-ANINAGYEI	AA0029340	C	M	N	K	T	H	I	A	Q	T	G	R	A	I	R
11/12/2020	13268	3																POS	POS			5215			AA0029039	12nov2020	ADH	Plasmodium falciparum	0.15	YES		SPT64656	01241:PF-GH-ANINAGYEI	AA0029039	C	M	N	K	T	H	I	A	Q	T	G	R	A	I	R
11/20/2020	13697	17		YES														POS	POS			3490			AA0029093	20nov2020	ADH	Plasmodium falciparum	0.1	YES		SPT64710	01241:PF-GH-ANINAGYEI	AA0029093	C	M	N	K	T	H	I	A	Q	T	G	R	A	I	R
11/20/2020	13778	3	POS															POS	POS			39116			AA0029080	20nov2020	ADH	Plasmodium falciparum	0.6	YES		SPT64697	01241:PF-GH-ANINAGYEI	AA0029080	C	M	N	K	T	H	I	A	Q	T	G	R	A	N	R
11/20/2020	13768	21																POS	POS			14575			AA0029032	20nov2020	ADH	Plasmodium falciparum	0.1	YES		SPT64649	01241:PF-GH-ANINAGYEI	AA0029032	C	M	N	K	T	H	I	A	Q	T	G	R	A	I
11/17/2020	13473	25	POS															POS	POS			1677			AA0029050	17nov2020	ADH	Plasmodium falciparum	0.1	YES		SPT64667	01241:PF-GH-ANINAGYEI	AA0029050	C	M	N	K	T	H	I	A	Q	T	G	R	A	I	R
11/12/2020	13088	22																POS	POS			21070			AA0029048	12nov2020	ADH	Plasmodium falciparum	0.05	YES		SPT64665	01241:PF-GH-ANINAGYEI	AA0029048	C	M	N	K	T	H	I	A	Q	T	G	R	A	I	R
10/18/2020	12223	20	POS		APAM	SHS	Secondary/SSS/SHS	FANTE	NO	N/A	N/A	N/A	N/A	N/A	NO		ARTM BASED COMB	POS	POS						AA0029090	16oct2020	ADH	Plasmodium falciparum	0.05	YES		SPT64707	01241:PF-GH-ANINAGYEI	AA0029090	C	M	N	K	T	H	I	A	Q	T	G	R	A	I	R
10/2/2020	11569	6	NEG		ASEBU N/S	PRM	Primary	FANTE	YES	1YR	YES	YES	YES	3W	NO		ARTM BASED COMB	POS	POS	5	268	149	2	2284	AA0029326	02oct2020	ADH	Plasmodium falciparum	0.087	YES		SPT64940	01241:PF-GH-ANINAGYEI	AA0029326	C	M	N	K	T	H	I	A	Q	T	G	R	A	I	R
10/13/2020	12022	4	NEG		ASEBUFOKROM	PRS	Preschool	FANTE	YES	10M	YES	YES	YES	2W	NO		ARTM BASED COMB	POS	POS			186567	75	2010	AA0029389	13oct2020	ADH	Plasmodium falciparum	3.7	YES		SPT65001	01241:PF-GH-ANINAGYEI	AA0029389	C	M	N	K	T	H	I	A	Q	T		R	A	I	R
12/9/2020	44	12		YES		JHS	Middle/JSS/JHS	FANTE	YES	1YR	YES	YES	YES	2W	NO		ARTM BASED COMB	POS	POS			1944			AA0029002	09dec2020	ASMH	Plasmodium falciparum	0.05	YES		SPT64619	01241:PF-GH-ANINAGYEI	AA0029002	C	M	N	K	T	H	I	A	Q	T	G	R	A	I	C
11/19/2020	31	45			KWANSAHKROM	PRM	Primary	FANTE	NO	N/A	N/A	N/A	N/A	N/A	NO		ACT (GREEN LEAF)	POS	POS			1010			AA0029007	19nov2020	ASMH	Plasmodium falciparum	0.05	YES		SPT64624	01241:PF-GH-ANINAGYEI	AA0029007	C	M	N	K	T	H	I	A	Q		G	R	A	I	R
11/8/2020	28	33	NEG		AGONA SWEDRU													POS	POS						AA0029157	08nov2020	ASMH	Plasmodium falciparum	0.05	YES		SPT64774	01241:PF-GH-ANINAGYEI	AA0029157	C	M	N	K	T	H	I	A	Q	T	G	[R/I]	A	I	R
12/6/2020	32	34	POS					HAUSA	NO	N/A	N/A	N/A	N/A	N/A	NO		ARTM BASED COMB	POS	POS			2470			AA0029097	06dec2020	ASMH	Plasmodium falciparum	0.05	YES		SPT64714	01241:PF-GH-ANINAGYEI	AA0029097	C	M	N	K	T	H	I	A	Q	T	G	R	A	N	R
12/9/2020	47	17			ZONGO	SHS	Secondary/SSS/SHS	FANTE	NO	N/A	N/A	N/A	N/A	N/A	NO		ARTM BASED COMB	POS	POS			431			AA0029038	09dec2020	ASMH	Plasmodium falciparum	0.05	YES		SPT64655	01241:PF-GH-ANINAGYEI	AA0029038	C	M	N	K	T	H	I	A	Q	T	G	R	A	I	R
11/4/2020	17	18																POS	POS						AA0029227	04nov2020	ASMH	Plasmodium falciparum	0.15	YES		SPT64844	01241:PF-GH-ANINAGYEI	AA0029227	C	M	N	K	T	H	I	A	Q	T	G	R	A	N	R
11/6/2020	25	0.03			AGONA SWEDRU													POS	POS						AA0029128	06nov2020	ASMH	Plasmodium falciparum	0.04	YES		SPT64745	01241:PF-GH-ANINAGYEI	AA0029128	C	M	N	K	T	H	I	A	Q	T	G	R	A	I	R
10/2/2020	5	2	POS		BEBIANIHA	PRS	Preschool	FANTE	YES	8M	YES	YES	NO	N/A	NO			POS	POS			3104			AA0029393	02oct2020	ASMH	Plasmodium falciparum	0.05	YES		SPT65005	01241:PF-GH-ANINAGYEI	AA0029393	C	M	N	K	T	H	I	A	Q	T	G	R	A	I	R
11/5/2020	20	29	NEG		AGONA SWEDRU													POS	POS						AA0029106	05nov2020	ASMH	Plasmodium falciparum	0.1	YES		SPT64723	01241:PF-GH-ANINAGYEI	AA0029106	C	M	N	K	T	H	I	A	Q	T	G	R	A	I	R
11/19/2020	43	67	NEG		GOMOA DAWURAMPONG	TER	Tertiary	FANTE	YES	2YRS	YES	YES	YES	2W	YES	ACT (GREEN LEAF)	ACT (GREEN LEAF)	POS	POS			958			AA0029058	19nov2020	ASMH	Plasmodium falciparum	0.2	YES		SPT64675	01241:PF-GH-ANINAGYEI	AA0029058	C	M	N	K	T	H	I	A	Q	T	G	R	A	I	R
12/16/2020	33	5	POS		ABOSO	PRS	Preschool	FANTE	YES	5YRS	NO	YES	NO	N/A	NO		ARTM BASED COMB	POS	POS			6340			AA0029100	16dec2020	ASMH	Plasmodium falciparum	0.05	YES		SPT64717	01241:PF-GH-ANINAGYEI	AA0029100	C	M	N	K	T	H	I	A	Q	T	G	[R/I]	A	[N/I]	R
10/9/2020	11	2			WAWASE	PRS	Preschool	AKAN	YES	7M	YES	YES	YES	3M	NO			POS	POS			200			AA0029356	09oct2020	ASMH	Plasmodium falciparum	0.2	YES		SPT64970	01241:PF-GH-ANINAGYEI	AA0029356	C	M	N	K	T	H	I	A	Q	T	G	R	A	I	R
10/1/2020	4	20	NEG		GOMOA OBUASI	JHS	Middle/JSS/JHS	AKAN	YES	2M	YES	YES	YES	2W	NO			POS	POS			863			AA0029368	01oct2020	ASMH	Plasmodium falciparum	0.05	YES		SPT64981	01241:PF-GH-ANINAGYEI	AA0029368	C	M	N	K	T	H	I	A	Q	T	G	R	A	I	R
10/20/2020	14	13	NEG		OTAPIRAW	PRM	Primary	FANTE	YES	2YRS	YES	YES	NO	N/A	NO			POS	POS						AA0029219	20oct2020	ASMH	Plasmodium falciparum	0.3	YES		SPT64836	01241:PF-GH-ANINAGYEI	AA0029219	C	M	N	K	T	H	I	A	Q	T	G	R	A	I	R
12/10/2020	41	1		NO	GOMOA AKROPONG	PRS	Preschool	FANTE	YES	2M	YES	YES	NO	N/A	NO		ARTM BASED COMB	POS	POS			4971			AA0029001	10dec2020	ASMH	Plasmodium falciparum	0.2	YES		SPT64618	01241:PF-GH-ANINAGYEI	AA0029001	C	M	N	K	T	H			Q		G	R
11/16/2020	49	20	POS			SHS	Secondary/SSS/SHS	EWE	NO	N/A	N/A	N/A	N/A	N/A	NO		ARTM BASED COMB	POS	POS			1941			AA0029003	16dec2020	ASMH	Plasmodium falciparum	0.05	YES		SPT64620	01241:PF-GH-ANINAGYEI	AA0029003	C	M	N	K	T	H	I	A	Q	T	G	R	A	I	R
11/6/2020	23	41			AGONA SWEDRU													POS	POS						AA0029142	06nov2020	ASMH	Plasmodium falciparum	0.05	YES		SPT64759	01241:PF-GH-ANINAGYEI	AA0029142	C	M	N	K	T	H	I	A	Q	T	G	R	A	[N/I]	R
11/4/2020	19	5		NO	AGONA SWEDRU	PRM	Primary											POS	POS						AA0029158	04nov2020	ASMH	Plasmodium falciparum	0.2	YES		SPT64775	01241:PF-GH-ANINAGYEI	AA0029158	C	M	N	K	T	H	I	A	Q	T	G	[R/I]	A	[N/I]	R
11/6/2020	22	21	NEG		AGONA SWEDRU													POS	POS						AA0029143	06nov2020	ASMH	Plasmodium falciparum	0.05	YES		SPT64760	01241:PF-GH-ANINAGYEI	AA0029143	C	M	N	K	T	H	I	A	Q	T	G	R	A	I	R
11/12/2020	30	29	NEG		WORABA ESTATES	JHS	Middle/JSS/JHS	AKAN	YES	5YRS	YES	YES	YES	2M	YES	ARTM BASED COMB		POS	POS						AA0029154	12nov2020	ASMH	Plasmodium falciparum	0.05	YES		SPT64771	01241:PF-GH-ANINAGYEI	AA0029154	C	M	N	K	T	H	I	A	Q	T	G	R	A	I	R
11/16/2020	36	26	NEG			JHS	Middle/JSS/JHS	EWE	NO	N/A	N/A	N/A	N/A	N/A	NO		ARTM BASED COMB	POS	POS			890			AA0029034	16nov2020	ASMH	Plasmodium falciparum	0.05	YES		SPT64651	01241:PF-GH-ANINAGYEI	AA0029034	C	M	N	K	T	H	I	A	Q	T	G	R	A	I	R
11/2/2020	16	34			AGONA SWEDRU													POS	POS						AA0029214	02nov2020	ASMH	Plasmodium falciparum	0.05	YES		SPT64831	01241:PF-GH-ANINAGYEI	AA0029214	C	M	N	K	T	H	I	A	Q	T	G	R	A	I	R
11/10/2020	26	41			AGONA SWEDRU													POS	POS						AA0029121	10nov2020	ASMH	Plasmodium falciparum	4.1	YES		SPT64738	01241:PF-GH-ANINAGYEI	AA0029121	C	M	N	K	T	H	I	A	Q	T	G	R	A	I	R
11/8/2020	27	28	POS		BAWJIASE													POS	POS						AA0029126	08nov2020	ASMH	Plasmodium falciparum	0.35	YES		SPT64743	01241:PF-GH-ANINAGYEI	AA0029126	C	M	N	K	T	H	I	A	Q	T	G	R
10/2/2020	7	4																POS	POS			340			AA0029400	02oct2020	ASMH	Plasmodium falciparum	0.05	YES		SPT65011	01241:PF-GH-ANINAGYEI	AA0029400	C	M	N	K	T	H	I	A	Q	T	G	R	A	I	R
10/28/2020	15	42	NEG		AGONA SWEDRU	NO	No education											POS	POS						AA0029212	28oct2020	ASMH	Plasmodium falciparum	0.05	YES		SPT64829	01241:PF-GH-ANINAGYEI	AA0029212	C	M	N	K	T	H	I	A	Q	T	G	R	A	I	R
11/4/2020	18	15			ZONGO	JHS	Middle/JSS/JHS	FANTE	YES	2YRS	NO	YES	NO	N/A	NO			POS	POS						AA0029202	04nov2020	ASMH	Plasmodium falciparum	0.05	YES		SPT64819	01241:PF-GH-ANINAGYEI	AA0029202	C	M	N	K	T	H	I	A	Q	T	G	R	A	I	R
29/30/2020	1	36		YES	GOMOA TARKWA	SHS	Secondary/SSS/SHS	AKAN	YES	4M	YES	YES	NO	N/A	NO		ARTM BASED COMB	POS	POS			1071			AA0029345	29sep2020	ASMH	Plasmodium falciparum	0.05	YES		SPT64959	01241:PF-GH-ANINAGYEI	AA0029345	C	M	N	K	T	H	I	A	Q	T	G	R	A	I	R
12/16/2020	38	10		YES	YAABEM	PRM	Primary	FANTE	YES	6M	NO	YES	YES	1M	NO		ARTM BASED COMB	POS	POS			12566			AA0029027	16dec2020	ASMH	Plasmodium falciparum	0.1	YES		SPT64644	01241:PF-GH-ANINAGYEI	AA0029027	C	M	N	K	T	H	I	A	Q	T	G	R	A	[N/I]	R
9/30/2020	28	15	NEG		ANOMABO	SHS	Secondary/SSS/SHS	FANTE	NO	N/A	N/A	N/A	N/A	N/A	YES	TABIA HERBAL	ARTM BC, ACT G-LEAF	POS	POS	382	200	15000	6	2000	AA0029408	01oct2020	EPC	Plasmodium falciparum	0.3			SPT65019	01241:PF-GH-ANINAGYEI	AA0029408	C	M	N	K	T	H	I	A	Q	T	G	R	A	I	R
9/30/2020	21	13			BROFOYEDRU	PRM	Primary	FANTE	NO	N/A	N/A	N/A	N/A	N/A	NO		ARTM BASED COMB	POS	POS			82212	33	2007	AA0029430	2020/20/30	EPC	Plasmodium falciparum	1.64	YES		SPT65041	01241:PF-GH-ANINAGYEI	AA0029430	C	M	N	K	T	H	I	A	Q	T	G	R	A	I	R
10/6/2020	62	1			MOREE	NO	No education	AKAN	NO	N/A	N/A	N/A	N/A	N/A	NO		ACT (GREEN LEAF)	POS	POS			2076			AA0029179	06nov2020	EPC	Plasmodium falciparum	0.1	YES		SPT64796	01241:PF-GH-ANINAGYEI	AA0029179	C	M	N	K	T	H	I	A	Q	T	G	R	A	N	R
10/13/2020	36	20	POS		IDAN	VCT	Vocational/Commercial/Technical	FANTE	NO	N/A	N/A	N/A	N/A	N/A	NO		ARTM BASED COMB	POS	POS			12651			AA0029412	13oct2020	EPC	Plasmodium falciparum	0.45	YES		SPT65023	01241:PF-GH-ANINAGYEI	AA0029412	C	[M/I]	[N/E]	[K/T]	T	H	I	A	Q	T	G	[R/I]	A	[N/I]	R
9/18/2020	14	35	NEG		MOREE	JHS	Middle/JSS/JHS	FANTE	NO	N/A	N/A	N/A	N/A	N/A	YES	ARTM BASED COMB	ARTM BASED COMB	POS	POS	14	210	533	1	2753	AA0029460	18sep2020	EPC	Plasmodium malariae	0.036	YES		SPT65069	01241:PF-GH-ANINAGYEI	AA0029460							I	A	Q	T	G	R	A	I	R
9/10/2020	3	6	NEG		JUKWA ABRAFO	PRM	Primary	DENKYIRA	NO	N/A	N/A	N/A	N/A	N/A	NO		ARTM BASED COMB	POS	POS			247500	99	2000	AA0029445	10sep2020	EPC	Plasmodium falciparum	4.95	YES		SPT65054	01241:PF-GH-ANINAGYEI	AA0029445	C	M	N	K	T	H	I	A	Q	T	G	R	A	I	R
10/24/2020	55	20	NEG		KOTOKURABA	SHS	Secondary/SSS/SHS	DAGBANI	NO	N/A	N/A	N/A	N/A	N/A	NO		SP	POS	POS			426			AA0029168	24oct2020	EPC	Plasmodium falciparum	0.45	YES		SPT64785	01241:PF-GH-ANINAGYEI	AA0029168	C	M	N	K	T	H	I	A	Q	T	G	R	A	I	R
10/5/2020	29	19	POS		MOREE	SHS	Secondary/SSS/SHS	HAUSA	NO	N/A	N/A	N/A	N/A	N/A	NO		ARTM BC, ACT G-LEAF	POS	POS			52447	21	2002	AA0029432	05oct2020	EPC	Plasmodium falciparum	1.04	YES		SPT65043	01241:PF-GH-ANINAGYEI	AA0029432					T	H	I		Q		G		A	I
9/16/2020	9	5			NKANFOA	PRM	Primary	FANTE	NO	N/A	N/A	N/A	N/A	N/A	NO		ARTM BASED COMB	POS	POS			91360	96	2000	AA0029420	16sep2020	EPC	Plasmodium falciparum	4.8	YES		SPT65031	01241:PF-GH-ANINAGYEI	AA0029420	C	I	E	T	T	H	I	[A/S]	[Q/E]	T	G	I	A	N	R
10/13/2020	37	2			YAMORANSA	PRS	Preschool	FANTE	NO	N/A	N/A	N/A	N/A	N/A	NO		ARTM BC, ACT G-LEAF	POS	POS	343	200	13720	12	2000	AA0029466	13oct2020	EPC	Plasmodium falciparum	0.6	YES		SPT65074	01241:PF-GH-ANINAGYEI	AA0029466	C	M	N	K	T	H	I	A	Q	T	G	R	A	I	R
9/15/2020	8	8	POS		MOREE	PRM	Primary	FANTE	NO	N/A	N/A	N/A	N/A	N/A	NO		ARTM BASED COMB	POS	POS	188	200	7520	3	2000	AA0029446	15sep2020	EPC	Plasmodium falciparum	0.15	YES		SPT65055	01241:PF-GH-ANINAGYEI	AA0029446	C	M	N	K	T	H	I	A	Q	T	G	R	A	I	R
10/21/2020	50	0.58	NEG		MOREE	NO	No education	FANTE	NO	N/A	N/A	N/A	N/A	N/A	NO		ARTM BC, ACT G-LEAF	POS	POS			10611			AA0029166	21oct2020	EPC	Plasmodium falciparum	0.55	YES		SPT64783	01241:PF-GH-ANINAGYEI	AA0029166	C	M	N	K	T	H	I	A	Q	T	G	R	A	I	R
12/22/2020	94	31			MOREE	JHS	Middle/JSS/JHS	AKAN	YES	8M	YES	YES	NO	N/A	NO		SP	POS	POS			14400			AA0029871	22dec2020	EPC	Plasmodium falciparum	2.6	YES		SPT65225	01241:PF-GH-ANINAGYEI	AA0029871	C	M	N	K	T	H	I	A	Q	T	G	R	A	I	R
10/22/2020	53	32			NKANFOA	SHS	Secondary/SSS/SHS	FANTE	NO	N/A	N/A	N/A	N/A	N/A	NO		ACT (GREEN LEAF)	POS	POS			1026			AA0029191	22oct2020	EPC	Plasmodium falciparum	0.15	YES		SPT64808	01241:PF-GH-ANINAGYEI	AA0029191	C	M	N	K	T	H	I	A	Q	T	G	R	A	I	R
11/2/2020	60	61	POS		MOREE	SHS	Secondary/SSS/SHS	FANTE	NO	N/A	N/A	N/A	N/A	N/A	NO		ACT (GREEN LEAF)	POS	POS			940			AA0029175	02nov2020	EPC	Plasmodium falciparum	0.8	YES		SPT64792	01241:PF-GH-ANINAGYEI	AA0029175	C	M	N	K	T	H	I	A	Q	T	G	R	A	I	R
9/16/2020	12	2			MOREE	PRS	Preschool	FANTE	NO	N/A	N/A	N/A	N/A	N/A	NO		ARTM BASED COMB	POS	POS			50000	20	2000	AA0029455	16sep2020	EPC	Plasmodium falciparum	1	YES		SPT65064	01241:PF-GH-ANINAGYEI	AA0029455	C	M	N	K	T	H	I	A	Q	T	G	R	A	I	R
11/5/2020	61	15			BRAFOYAW	SHS	Secondary/SSS/SHS	EWE	NO	N/A	N/A	N/A	N/A	N/A	NO		ACT (GREEN LEAF)	POS	POS			1080			AA0029177	05nov2020	EPC	Plasmodium falciparum	4.1	YES		SPT64794	01241:PF-GH-ANINAGYEI	AA0029177	C	M	N	K	T	H	I	A	Q	T	G	R	A	N	R
12/14/2020	84	7		YES	MOREE	PRM	Primary	AKAN	NO	N/A	N/A	N/A	N/A	N/A	NO		ACT (GREEN LEAF)	POS							AA0029026	14dec2020	EPC	Plasmodium falciparum	0.1	YES		SPT64643	01241:PF-GH-ANINAGYEI	AA0029026	C	M	N	K	T	H	I	A	Q	T	G	R	A	I	R
9/15/2020	7	38			MOREE	NO	No education	FANTE	NO	N/A	N/A	N/A	N/A	N/A	NO		ARTM BASED COMB	POS	POS	3	200	120	5	2000	AA0029444	15sep2020	EPC	Plasmodium falciparum	0.25	YES		SPT65053	01241:PF-GH-ANINAGYEI	AA0029444	C	M	N	K	T	H	I	A	Q	T	G	R
11/20/2020	67	18			KOTOKURABA	SHS	Secondary/SSS/SHS	DAGBANI	YES	2YRS	YES	YES	NO	N/A	YES	ACT (GREEN LEAF)	ACT (GREEN LEAF)	POS	POS			160			AA0029073	20nov2020	EPC	Plasmodium falciparum	0.05	YES		SPT64690	01241:PF-GH-ANINAGYEI	AA0029073	C	M	N	K	T	H	I	A	Q	T	G	R	A	I	R
10/30/2020	58	33				TER	Tertiary	FANTE	NO	N/A	N/A	N/A	N/A	N/A	NO		ACT (GREEN LEAF)	POS	POS			926			AA0029182	30oct2020	EPC	Plasmodium falciparum	0.1	YES		SPT64799	01241:PF-GH-ANINAGYEI	AA0029182	C	M	N	K	T	H	I		Q		G	[R/I]	A	I
9/25/2020	27	55	NEG		CHAPEL SQUARE	PRM	Primary	FANTE	YES	1YR	NO	YES	NO	N/A	YES	TABIA HERBAL	ARTM BASED COMB	POS	POS	86	200	3440	4	2000	AA0029406	25sep2020	EPC	Plasmodium falciparum	0.2	YES		SPT65017	01241:PF-GH-ANINAGYEI	AA0029406					T	H	I	A		T	G	R	A	I	R
12/7/2020	78	3			NKANFOA	PRS	Preschool	AKAN	NO	N/A	N/A	N/A	N/A	N/A	NO		ACT (GREEN LEAF)	POS	POS			62402			AA0029014	07dec2020	EPC	Plasmodium falciparum	0.2	YES		SPT64631	01241:PF-GH-ANINAGYEI	AA0029014	C	M	N	K	T	H	I	A	Q	T	G	R	A	I	R
10/16/2020	43	10			IDAN	PRM	Primary	FANTE	NO	N/A	N/A	N/A	N/A	N/A	NO		ARTM BC, ACT G-LEAF	POS	POS	215	200	8600	7	2000	AA0029480	16oct2020	EPC	Plasmodium falciparum	0.35	YES		SPT65088	01241:PF-GH-ANINAGYEI	AA0029480	C	M	N	K	T	H	I	A	Q	T	G	R	A	I	R
10/25/2020	56	31	NEG		4TH RIDGE	TER	Tertiary	FANTE	YES	1YR	NO	YES	NO	N/A	NO		ACT (GREEN LEAF)	POS	POS			376			AA0029167	25oct2020	EPC	Plasmodium falciparum	0.1	YES		SPT64784	01241:PF-GH-ANINAGYEI	AA0029167	C	M	N	K	T	H	I	A	Q	T	G	R	A	I	R
9/9/2020	2	9		NO	YAMORANSA	PRM	Primary	FANTE	YES	4YRS	YES	YES	NO	N/A	NO		ARTM BASED COMB	POS	POS	422	223	15139	64	2001	AA0029465	09sep2020	EPC	Plasmodium falciparum	3.198	YES		SPT65073	01241:PF-GH-ANINAGYEI	AA0029465	C	M	N	K	T	H	I	A	Q	T	G	R	A	I	R
12/2/2020	81	7			MOREE	PRM	Primary	FANTE	NO	N/A	N/A	N/A	N/A	N/A	NO		ACT (GREEN LEAF)	POS	POS			18483			AA0029099	02dec2020	EPC	Plasmodium falciparum	0.15	YES		SPT64716	01241:PF-GH-ANINAGYEI	AA0029099	C	M	N	K	T	H	I	A	Q	T	G	R	A	I	R
10/6/2020	31	6	POS		MOREE	PRM	Primary	HAUSA	NO	N/A	N/A	N/A	N/A	N/A	NO		ARTM BC, ACT G-LEAF	POS	POS			132500	53	2010	AA0029495	06oct2020	EPC	Plasmodium falciparum	2.63	YES		SPT65102	01241:PF-GH-ANINAGYEI	AA0029495	C	M	N	K	T	H	I	A	Q	T	G	R	A	I	R
10/5/2020	30	29	POS		BRAFOYAW	VCT	Vocational/Commercial/Technical	FANTE	NO	N/A	N/A	N/A	N/A	N/A	NO		ARTM BC, ACT G-LEAF	POS	POS	241	200	9640	2	2011	AA0029407	05oct2020	EPC	Plasmodium falciparum	0.99	YES		SPT65018	01241:PF-GH-ANINAGYEI	AA0029407	C	M	N	K	T	H	I	A	Q	T	G	R	A	I	R
9/9/2020	1	3		YES	BRAFOYAW	PRS	Preschool	FANTE	YES	1YR	NO	YES	NO	N/A	NO		ARTM BASED COMB	POS	POS	109	200	4360	2	2000	AA0029416	09sep2020	EPC	Plasmodium falciparum	0.1	YES		SPT65027	01241:PF-GH-ANINAGYEI	AA0029416	C	M	N	K	T	H	I	A	Q	T	G	R	A	I	R
11/26/2020	75	9			KOTOKURABA	PRM	Primary	FANTE	NO	N/A	N/A	N/A	N/A	N/A	NO		ACT (GREEN LEAF)	POS	POS			6795			AA0029019	16nov2020	EPC	Plasmodium falciparum	0.05	YES		SPT64636	01241:PF-GH-ANINAGYEI	AA0029019	C	M	N	K	T	H	I	A	Q	T	G	R	A	I	R
9/25/2020	18	9			KOTOKURABA	PRM	Primary	FANTE	NO	N/A	N/A	N/A	N/A	N/A	NO		ARTM BASED COMB	POS	POS			60460	12	2000	AA0029476	25sep2020	EPC	Plasmodium falciparum	0.6	YES		SPT65084	01241:PF-GH-ANINAGYEI	AA0029476	C	M	N	K	T	H	I	A	Q	T	G	R	A	N	C
11/23/2020	69	17	POS		AQUARIUM	SHS	Secondary/SSS/SHS	AKAN	YES	1YR	NO	YES	NO	N/A	NO		ACT (GREEN LEAF)	POS	POS			539			AA0029066	23nov2020	EPC	Plasmodium falciparum	0.05	YES		SPT64683	01241:PF-GH-ANINAGYEI	AA0029066	C	M	N	K	T	H	I	A	Q	T	G	R	A	I	R
9/16/2020	11	9	NEG		MOREE	PRM	Primary	ZAMERRAMA	YES	5YRS	YES	YES	NO	N/A	NO		ARTM BASED COMB	POS	POS			60000	24	2000	AA0029447	16sep2020	EPC	Plasmodium falciparum	1.2	YES		SPT65056	01241:PF-GH-ANINAGYEI	AA0029447	C	M	N	K	T	H	I	A	Q	T	G	R	A	I
10/16/2020	42	9		YES	KOTOKURABA	PRM	Primary	AKAN	YES	2YRS	YES	NO	NO	N/A	NO		ARTM BC, ACT G-LEAF	POS	POS	108	200	4320	2	2000	AA0029452	16oct2020	EPC	Plasmodium falciparum	0.1	YES		SPT65061	01241:PF-GH-ANINAGYEI	AA0029452	C	M	N	K			I	A	Q	T		R	A	[N/I]	R
11/25/2020	73	5			MOREE	PRS	Preschool	FANTE	YES	2YRS	YES	YES	NO	N/A	NO		ACT (GREEN LEAF)	POS	POS			6240			AA0029078	25nov2020	EPC	Plasmodium falciparum	0.15	YES		SPT64695	01241:PF-GH-ANINAGYEI	AA0029078	C	M	N	K	T	H	I	A	Q	T	G	R	A	N	C
10/18/2020	49	49			MOREE	NO	No education	FANTE	YES	6M	YES	YES	NO	N/A	NO		ARTM BASED COMB	POS	POS	49	200	1960	1	2000	AA0029484	18oct2020	EPC	Plasmodium falciparum	0.05	YES		SPT65091	01241:PF-GH-ANINAGYEI	AA0029484	C	M	N	K	T	H	I	A	Q	T	G	R	A	I	R
9/11/2020	4	45	NEG		KOTOKURABA	TER	Tertiary	FANTE	YES	1YR	YES	YES	NO	N/A	NO		ARTM BASED COMB	POS	POS	39	200	1560	1	2000	AA0029433	11sep2020	EPC	Plasmodium falciparum	0.05	YES		SPT65044	01241:PF-GH-ANINAGYEI	AA0029433	C	M	N	K	T	H	I	A	Q	T		R
10/23/2020	54	27		YES	MOREE	TER	Tertiary	AKAN	YES	8M	YES	YES	NO	N/A	NO		ACT (GREEN LEAF)	POS	POS			1027			AA0029186	23oct2020	EPC	Plasmodium falciparum	0.09	YES		SPT64803	01241:PF-GH-ANINAGYEI	AA0029186	C	M	N	K	T	H	I	A	Q	T	G	R	A	I	R
9/29/2020	19	20	POS		NKANFOA	SHS	Secondary/SSS/SHS	FANTE	NO	N/A	N/A	N/A	N/A	N/A	NO		ARTM BASED COMB	POS	POS			59820	24	2006	AA0029436	2020/20/29	EPC	Plasmodium falciparum	1.196	YES		SPT65047	01241:PF-GH-ANINAGYEI	AA0029436	C	M	N	K	T	H	I	A	Q	T	G	R	A	I	R
12/7/2020	82	15			YAMORANSA	JHS	Middle/JSS/JHS	FANTE	NO	N/A	N/A	N/A	N/A	N/A	NO		ACT (GREEN LEAF)	POS	POS			1600			AA0029079	07dec2020	EPC	Plasmodium falciparum	0.05	YES		SPT64696	01241:PF-GH-ANINAGYEI	AA0029079	C	M	N	K	T	H	I	A	Q	T	G	R	A	I	R
9/14/2020	6	23	NEG		NKANFOA	VCT	Vocational/Commercial/Technical	FANTE	YES	2YRS	YES	YES	NO	N/A	NO		ARTM BASED COMB	POS	POS	301	200	12.04	5	2000	AA0029440	14sep2020	EPC	Plasmodium falciparum	0.25	YES		SPT65050	01241:PF-GH-ANINAGYEI	AA0029440	C	M	N	K	T	H	I	A	Q	T	G	R	A	I	R
12/15/2020	88	12			MOREE	JHS	Middle/JSS/JHS	AKAN	YES	2YRS	NO	YES	NO	N/A	NO		ACT (GREEN LEAF)	POS	POS			12743			AA0029067	15dec2020	EPC	Plasmodium falciparum	0.1	YES		SPT64684	01241:PF-GH-ANINAGYEI	AA0029067	C	M	N	K	T	H	I	A	Q	T	G	R	A	I	R
11/26/2020	74	5	NEG		NKANFOA	PRS	Preschool	FANTE	NO	N/A	N/A	N/A	N/A	N/A	NO		ACT (GREEN LEAF)	POS	POS			737			AA0029013	26nov2020	EPC	Plasmodium falciparum	0.05	YES		SPT64630	01241:PF-GH-ANINAGYEI	AA0029013	C	M	N	K	T	H	I	A	Q	T	G	R	A	I	R
10/15/2020	39	9	NEG		MOREE	PRM	Primary	FANTE	YES	2YRS	NO	NO	NO	N/A	NO		ARTM BC, ACT G-LEAF	POS	POS			275000	110	2000	AA0029497	15oct2020	EPC	Plasmodium falciparum	5.5	YES		SPT65104	01241:PF-GH-ANINAGYEI	AA0029497	C	M	N	K	T	H	I	A	Q	T	G	R	A	I	R
12/14/2020	87	71	NEG		NKANFOA	NO	No education	AKAN	NO	N/A	N/A	N/A	N/A	N/A	NO		ACT (GREEN LEAF)	POS	POS			16712			AA0029012	14dec2020	EPC	Plasmodium falciparum	2.5	YES		SPT64629	01241:PF-GH-ANINAGYEI	AA0029012	C	M	N	K	T	H	I	A	Q	T	G	R	A	I	R
12/22/2020	96	2		NO		PRS	Preschool	FANTE	NO	N/A	N/A	N/A	N/A	N/A	NO		ACT (GREEN LEAF)	POS	POS			40			AA0029868	22dec2020	EPC	Plasmodium falciparum	0.05	YES		SPT65222	01241:PF-GH-ANINAGYEI	AA0029868	C	M	N	K	T	H	I	A	Q	T	G	R	A	N	R
9/30/2020	20	73		YES	KOTOKURABA	SHS	Secondary/SSS/SHS	FANTE	YES	2YRS	SMTs	YES	NO	N/A	NO		ARTM BASED COMB	POS	POS	212	200	8480	6	2000	AA0029431	2020/20/30	EPC	Plasmodium falciparum	0.3	YES		SPT65042	01241:PF-GH-ANINAGYEI	AA0029431	C	M	N	K	T	H	I	A	Q	T	G	R	A	[N/I]	R
9/11/2020	5	14		YES		JSS	Middle/JSS/JHS	FANTE	NO	N/A	N/A	N/A	N/A	N/A	NO		ARTM BASED COMB	POS	POS	82	200	3280	3	2000	AA0029458	11sep2020	EPC	Plasmodium falciparum	0.15	YES		SPT65067	01241:PF-GH-ANINAGYEI	AA0029458	C	M	N	K	T	H	I	A	Q	T	G	R	A	I	R
10/14/2020	38	26				VCT	Vocational/Commercial/Technical	FANTE	NO	N/A	N/A	N/A	N/A	N/A	NO		ARTM BC, ACT G-LEAF	POS	POS	288	200	11520	3	2000	AA0029421	14oct2020	EPC	Plasmodium falciparum	0.15	YES		SPT65032	01241:PF-GH-ANINAGYEI	AA0029421					T	H			Q	T	G
10/13/2020	35	6			BRAFOYAW	PRM	Primary	FANTE	NO	N/A	N/A	N/A	N/A	N/A	NO		ARTM BC, ACT G-LEAF	POS	POS			30000	12	2000	AA0029415	13oct2020	EPC	Plasmodium falciparum	599	YES		SPT65026	01241:PF-GH-ANINAGYEI	AA0029415	C	[M/I]	[N/E]	[K/T]	T	H	I	[A/S]	[Q/E]	T	G	I	A	I	R
9/30/2020	24	44	NEG		SEC. RIDGE	VCT	Vocational/Commercial/Technical	EWE	YES	2YRS	YES	YES	NO	N/A	NO		ARTM BASED COMB	POS	POS	517	200	20680	5	2010	AA0029435	30sep2020	EPC	Plasmodium falciparum	248	YES		SPT65046	01241:PF-GH-ANINAGYEI	AA0029435	C	M	N	K	T	H	I	A	Q	T	G	R	A	I	R
12/22/2020	95	14			KOKODU	JHS	Middle/JSS/JHS	FANTE	YES	1YR	NO	YES	YES		NO		ACT (GREEN LEAF)	POS	POS			30557			AA0029842	22dec2020	EPC	Plasmodium falciparum	0.1	YES		SPT65200	01241:PF-GH-ANINAGYEI	AA0029842	C	M	N	K	T	H	I	A	Q	T	G	R	A	I	R
10/28/2020	57	25		NO	MOREE	SHS	Secondary/SSS/SHS	HAUSA	YES	1YR	NO	YES	NO	N/A	NO		ACT (GREEN LEAF)	POS	POS			976			AA0029169	28oct2020	EPC	Plasmodium falciparum	1.7	YES		SPT64786	01241:PF-GH-ANINAGYEI	AA0029169	C	M	N	K	T	H	I	A	Q	T	G	R	A	I	R
10/18/2020	48	8			YAMORANSA	PRM	Primary	AKAN	YES	6M	NO	YES	NO	N/A	NO		ARTM BC, ACT G-LEAF	POS	POS			177500	71	2000	AA0029366	18oct2020	EPC	Plasmodium falciparum	3.55	YES		SPT64979	01241:PF-GH-ANINAGYEI	AA0029366	C	M	N	K	T	H	I	A	Q	T	G	R	A	I	R
11/25/2020	71	32				SHS	Secondary/SSS/SHS	FANTE	NO	N/A	N/A	N/A	N/A	N/A	NO		ACT (GREEN LEAF)	POS	POS			1826			AA0029025	25nov2020	EPC	Plasmodium falciparum	0.05	YES		SPT64642	01241:PF-GH-ANINAGYEI	AA0029025	C	M	N	K	T	H	I	A	Q	T	G	R	A	I	R
9/30/2020	22	21		NO		SHS	Secondary/SSS/SHS	FANTE	NO	N/A	N/A	N/A	N/A	N/A	NO		ARTM BASED COMB	POS	POS	79	200	3160	2	2000	AA0029429	30sep2020	EPC	Plasmodium falciparum	0.1	YES		SPT65040	01241:PF-GH-ANINAGYEI	AA0029429	C	M	N	K	T	H	I	A	Q	T	G	R	A	I	R
9/17/2020	13	5			MOREE	PRM	Primary	FANTE	NO	N/A	N/A	N/A	N/A	N/A	NO		ARTM BASED COMB	POS	POS			52264	21	2009	AA0029489	17sep2020	EPC	Plasmodium falciparum	1.045	YES		SPT65096	01241:PF-GH-ANINAGYEI	AA0029489	C	M	N	K	T	H	I	A	Q	T	G	R	A	I	R
10/2/2020	25	19		YES	MOREE	SHS	Secondary/SSS/SHS	FANTE	NO	N/A	N/A	N/A	N/A	N/A	NO		ARTM BASED COMB	POS	POS	13	200	590	2	2000	AA0029434	02oct2020	EPC	Plasmodium falciparum	0.1	YES		SPT65045	01241:PF-GH-ANINAGYEI	AA0029434	C	M	N	K			I	A	Q	T		R	A	I	R
9/16/2020	10	15			YAMORANSA	JHS	Middle/JSS/JHS	FANTE	YES	1YR	NO	NO	NO	N/A	NO		ARTM BASED COMB	POS	POS	123	200	4920	3	2000	AA0029441	16sep2020	EPC	Plasmodium falciparum	0.15	YES		SPT65051	01241:PF-GH-ANINAGYEI	AA0029441	C	M	N	K	T	H	I	A	Q	T	G	R	A	I	R
10/8/2020	33	18	NEG		ROYAL LANE	JHS	Middle/JSS/JHS	AKAN	NO	N/A	N/A	N/A	N/A	N/A	NO		ARTM BC, ACT G-LEAF	POS	POS	113	200	4520	2	2250	AA0029494	08oct2020	EPC	Plasmodium falciparum	0.1	YES		SPT65101	01241:PF-GH-ANINAGYEI	AA0029494	C	M	N	K	T	H	I	A	Q	T		R	A	I	R
12/14/2020	83	5			MOREE	PRS	Preschool	AKAN	NO	N/A	N/A	N/A	N/A	N/A	NO		ACT (GREEN LEAF)	POS							AA0029006	14dec2020	EPC	Plasmodium falciparum	1.7	YES		SPT64623	01241:PF-GH-ANINAGYEI	AA0029006	C	M	N	K	T	H	I	A	Q	T	G	R	A	N	R
9/18/2020	15	7			MOREE	PRM	Primary	FANTE	YES	2YRS	NO	NO	NO	N/A	NO		ARTM BASED COMB	POS	POS	283	200	11320	11	2260	AA0029459	18sep2020	EPC	Plasmodium falciparum	486	YES		SPT65068	01241:PF-GH-ANINAGYEI	AA0029459	C	[M/I]	[N/E]	[K/T]			I	[A/S]		T	G	[R/I]	A	I	R
12/2/2020	80	14		YES	AQUARIUM	JHS	Middle/JSS/JHS	AKAN	NO	N/A	N/A	N/A	N/A	N/A	NO		ACT (GREEN LEAF)	POS	POS			6076			AA0029081	02dec2020	EPC	Plasmodium falciparum	0.15	YES		SPT64698	01241:PF-GH-ANINAGYEI	AA0029081	C	M	N	K	T	H	I	A	Q	T	G	R	A	I	R
11/1/2020	59	8	POS		NKANFOA	PRM	Primary	GA/DANGME	NO	N/A	N/A	N/A	N/A	N/A	NO		ACT (GREEN LEAF)	POS	POS			2196			AA0029171	01nov2020	EPC	Plasmodium falciparum	0.5	YES		SPT64788	01241:PF-GH-ANINAGYEI	AA0029171	C	M	N	K	T	H	I	A	Q	T	G	R	A	I	R
11/23/2020	68	23			MOREE	SHS	Secondary/SSS/SHS	FANTE	NO	N/A	N/A	N/A	N/A	N/A	NO		ACT (GREEN LEAF)	POS	POS			59805			AA0029069	23nov2020	EPC	Plasmodium falciparum	2.8	YES		SPT64686	01241:PF-GH-ANINAGYEI	AA0029069	C	M	N	K	T	H	I	A	Q	T	G	R	A	N	R
10/16/2020	41	8	NEG		SIWDU	PRM	Primary	FANTE	NO	N/A	N/A	N/A	N/A	N/A	NO		ARTM BC, ACT G-LEAF	POS	POS	153	200	6120	4	2000	AA0029419	16oct2020	EPC	Plasmodium falciparum	0.199	YES		SPT65030	01241:PF-GH-ANINAGYEI	AA0029419	C	M	N	K	T	H	I	A	[Q/E]	T	G	R	A	[N/I]	R
11/8/2020	63	30			AQUARIUM	TER	Tertiary	AKAN	NO	N/A	N/A	N/A	N/A	N/A	NO		ACT (GREEN LEAF)	POS	POS			3217			AA0029198	08nov2020	EPC	Plasmodium falciparum	0.4	YES		SPT64815	01241:PF-GH-ANINAGYEI	AA0029198	C	M	N	K	T	H	I	A	Q	T	G	R	A	I	R
10/16/2020	45	57		YES	ABOOM	NO	No education	AKAN	NO	N/A	N/A	N/A	N/A	N/A	NO		ARTM BC, ACT G-LEAF	POS	POS			9640			AA0029477	16oct2020	EPC	Plasmodium falciparum	0.3	YES		SPT65085	01241:PF-GH-ANINAGYEI	AA0029477					T	H			Q		G	R
12/13/2020	86	65	NEG		BONKUS	JHS	Middle/JSS/JHS											POS							AA0029082	13dec2020	EPC	Plasmodium falciparum	0.1	YES		SPT64699	01241:PF-GH-ANINAGYEI	AA0029082	C	M	N	K	T	H	I	A	Q	T	G	R	A	I	R
9/22/2020	17	26			BRAFOYAW	VCT	Vocational/Commercial/Technical	FANTE	NO	N/A	N/A	N/A	N/A	N/A	NO		ARTM BASED COMB	POS	POS	43	215	1600	7	2000	AA0029428	22sep2020	EPC	Plasmodium falciparum	0.35	YES		SPT65039	01241:PF-GH-ANINAGYEI	AA0029428	C	M	N	K	T	H	I	A	Q	T	G	R	A	I	R
11/25/2020	70	5		YES	MOREE	PRM	Primary	FANTE	NO	N/A	N/A	N/A	N/A	N/A	NO		ACT (GREEN LEAF)	POS	POS			264828			AA0029021	25nov2020	EPC	Plasmodium falciparum	0.1	YES		SPT64638	01241:PF-GH-ANINAGYEI	AA0029021	C	M	N	K	T	H	I	A	Q	T	G	R	A	I	R
10/26/2020	51	9			MOREE	PRM	Primary	FANTE	NO	N/A	N/A	N/A	N/A	N/A	NO		ARTM BC, ACT G-LEAF	POS	POS			20413			AA0029114	22oct2020	EPC	Plasmodium falciparum	0.25	YES		SPT64731	01241:PF-GH-ANINAGYEI	AA0029114	C	M	N	K	T	H	I	A	Q	T	G	R	A	I	R
12/15/2020	89	2	POS		OLA MADINA	PRS	Preschool	HAUSA	NO	N/A	N/A	N/A	N/A	N/A	NO		ACT (GREEN LEAF)	POS	POS			3476			AA0029005	15dec2020	EPC	Plasmodium falciparum	0.15	YES		SPT64622	01241:PF-GH-ANINAGYEI	AA0029005	C	M	N	K	T	H	I	A	Q	T	G	R	A	[N/I]
11/30/2020	76	42			NKANFOA	VCT	Vocational/Commercial/Technical	FANTE	NO	N/A	N/A	N/A	N/A	N/A	NO		ACT (GREEN LEAF)	POS	POS			1057			AA0029017	30nov2020	EPC	Plasmodium falciparum	8.25	YES		SPT64634	01241:PF-GH-ANINAGYEI	AA0029017	C	M	N	K	T	H	I	A	Q	T	G	R	A	I	R
10/5/2020	SFX33	3		YES	FOSU	PRM	Primary	AKAN	YES	3YRS	YES	YES	NO	N/A	NO			POS	POS			50143			AA0029425	05oct2020	SFXH	Plasmodium falciparum	0.4	YES		SPT65036	01241:PF-GH-ANINAGYEI	AA0029425	C	M	N	K	T	H	I	A	Q	T	G	R	A	I	R
10/9/2020	SFX63	68			FOSU	SHS	Secondary/SSS/SHS	ASSIN	YES	2YRS	YES	YES	NO	N/A	NO			POS	POS			46944			AA0029450	09oct2020	SFXH	Plasmodium falciparum	6.85	YES		SPT65059	01241:PF-GH-ANINAGYEI	AA0029450	C	M	N	K	T	H	I	A	Q	T	G	R	A	[N/I]	R
10/23/2020	SFX 93	32			ASSIN NYANKUMASI	SHS	Secondary/SSS/SHS	ASSIN	NO	N/A	N/A	N/A	N/A	N/A	NO			POS	POS			837			AA0029102	23oct2020	SFXH	Plasmodium falciparum	0.4	YES		SPT64719	01241:PF-GH-ANINAGYEI	AA0029102	C	M	N	K	T	H	I	A	Q	T	G	R	A	I	R
10/6/2020	SFX40	3	NEG		FOSU	PRS	Preschool	ASSIN	YES	3YRS	YES	YES	NO	N/A	NO			POS	POS			25980			AA0029493	06oct2020	SFXH	Plasmodium falciparum	0.2	YES		SPT65100	01241:PF-GH-ANINAGYEI	AA0029493	C	M	N	K	T	H	I	A	Q	T	G	R	A	I	R
11/2/2020	SFX159	35			ASSIN MANSO	JHS	Middle/JSS/JHS	AKAN	YES			YES	NO	N/A	NO			POS	POS			2410			AA0029810	02nov2020	SFXH	Plasmodium falciparum	0.15	YES		SPT65177	01241:PF-GH-ANINAGYEI	AA0029810	C	M	N	K	T	H	I	A	Q	T	G	R	A	I	R
11/2/2020	SFX146	2			ASSIN EDUBIASI	PRM	Primary	ASSIN	YES	2YRS	YES	YES	NO	N/A	NO			POS	POS			133622			AA0029044	02nov2020	SFXH	Plasmodium falciparum	0.1	YES		SPT64661	01241:PF-GH-ANINAGYEI	AA0029044	C	M	N	K	T	H	I	A	Q	T	G	R	A	I	R
10/19/2020	SFX 141	24	NEG		ASSIN BROFOYEDRU	JHS	Middle/JSS/JHS	FANTE	NO	N/A	N/A	N/A	N/A	N/A	NO			POS	POS			524			AA0029255	19oct2020	SFXH	Plasmodium falciparum	6.7	YES		SPT64871	01241:PF-GH-ANINAGYEI	AA0029255	C	M	N	K	T	H	I	A	Q	T	G	R	A	I	R
10/2/2020	SFX23	13	NEG		FOSU	JHS	Middle/JSS/JHS	ASSIN	NO	N/A	N/A	N/A	N/A	N/A	NO			POS	POS			38716			AA0029472	02oct2020	SFXH	Plasmodium falciparum	0.04	YES		SPT65080	01241:PF-GH-ANINAGYEI	AA0029472	C	M	N	K	T	H	I	A	Q	T	G	R	A	I	R
10/28/2020	SFX201	21			FOSU	SHS	Secondary/SSS/SHS	ASSIN	YES		YES	YES	NO	N/A	NO			POS	POS			7094			AA0029850	28oct2020	SFXH	Plasmodium falciparum	0.15	YES		SPT65205	01241:PF-GH-ANINAGYEI	AA0029850	C	M	N	K	T	H	I	A	Q	T	G	R	A	I	R
11/12/2020	SFX193	16	NEG		ASSIN GYAKAN	SHS	Secondary/SSS/SHS	AKAN	YES	16YRS	YES	YES	NO	N/A	NO			POS	POS			12878			AA0029847	12nov2020	SFXH	Plasmodium falciparum	0.15	YES		SPT65202	01241:PF-GH-ANINAGYEI	AA0029847	C	M	N	K	T	H	I	A	Q	T	G	R	A	N	C
10/28/2020	SFX217	8		YES	ASSIN DOMPIM	PRM	Primary	AKAN	YES	8YRS	YES	YES	NO	N/A	NO			POS	POS			27133			AA0029829	28oct2020	SFXH	Plasmodium falciparum	1.7	YES		SPT65195	01241:PF-GH-ANINAGYEI	AA0029829	C	M	N	K	T	H	I	A	Q	T	G	R	A	I	R
11/12/2020	SFX154	0.5			ASSIN DOMPIM	PRS	Preschool	ASSIN	YES	1YR	YES	YES	NO	N/A	NO			POS	POS			72155			AA0029803	12nov2020	SFXH	Plasmodium falciparum	1.2	YES		SPT65173	01241:PF-GH-ANINAGYEI	AA0029803	C	M	N	K	T	H	I	A	Q	T	G	R	A	I	R
11/6/2020	SFX164	37		YES	ASSIN NSUTA	JHS	Middle/JSS/JHS	AKAN	YES			YES	NO	N/A	NO			POS	POS			1060			AA0029862	06nov2020	SFXH	Plasmodium falciparum	0.05	YES		SPT65216	01241:PF-GH-ANINAGYEI	AA0029862	C	M	N	K	T	H	I	A	Q	T	G	R	A	I	R
10/13/2020	SFX85	4		YES	FOSU	PRS	Preschool	ASSIN	YES	4YRS	YES	YES	NO	N/A	NO			POS	POS			60742			AA0029377	13oct2020	SFXH	Plasmodium falciparum	10.95	YES		SPT64989	01241:PF-GH-ANINAGYEI	AA0029377	C	M	N	K	T	H	I	A	Q	T	G	R	A	I	R
10/23/2020	SFX107	27	NEG		ASSIN EDUBIASI	JHS	Middle/JSS/JHS	ASSIN	YES	4YRS	YES	YES	NO	N/A	NO			POS	POS			117			AA0029266	23oct2020	SFXH	Plasmodium falciparum	0.1	YES		SPT64882	01241:PF-GH-ANINAGYEI	AA0029266	C	M	N	K	T	H	I	A	Q	T	G	R
11/12/2020	SFX152	1	NEG		ASSIN PRASO	PRS	Preschool	ASSIN	YES	1YR	YES	YES	NO	N/A	NO			POS	POS			5931			AA0029875	12nov2020	SFXH	Plasmodium falciparum	0.05	YES		SPT65229	01241:PF-GH-ANINAGYEI	AA0029875	C	M	N	K	T	H	I	A	Q	T	G	R	A	I	R
10/28/2020	SFX206	19	NEG		ASSIN NSUTA	JHS	Middle/JSS/JHS	ASSIN	YES	19YRS	YES	YES	NO	N/A	NO			POS	POS			18776			AA0029848	28oct2020	SFXH	Plasmodium falciparum	0.15	YES		SPT65203	01241:PF-GH-ANINAGYEI	AA0029848	C	M	N	K	T	H	I	A	Q	T	G	R	A	I	R
10/6/2020	SFX47	3				PRS	Preschool	ASSIN	YES	3YRS	YES	YES	NO	N/A	NO			POS	POS			48748			AA0029499	06oct2020	SFXH	Plasmodium falciparum	3.1	YES		SPT65106	01241:PF-GH-ANINAGYEI	AA0029499	C	M	N	K	T	H	I	A	Q	T	G	R	A	I	R
11/6/2020	SFX170	28			ASSIN ANDO	JHS	Middle/JSS/JHS	FANTE	YES			YES	NO	N/A	NO			POS	POS			34333			AA0029856	06nov2020	SFXH	Plasmodium falciparum	0.05	YES		SPT65210	01241:PF-GH-ANINAGYEI	AA0029856	C	M	N	K	T	H	I	[A/S]	[Q/E]	T	G	[R/I]	A	I	R
10/3/2020	SFX26	1	NEG		ASSIN MANSO	NO	No education	FANTE	YES	1YR	YES	YES	NO	N/A	NO			POS	POS			29226			AA0029473	02oct2020	SFXH	Plasmodium falciparum	0.7	YES		SPT65081	01241:PF-GH-ANINAGYEI	AA0029473	C	M	N	K	T	H	I	A	Q	T	G	R	A	I	R
11/2/2020	SFX245	3.67		YES	ASSIN NKRAN	PRS	Preschool	AKAN	YES	4YRS	YES	YES	NO	N/A	NO			POS	POS			53677			AA0029895	02nov2020	SFXH	Plasmodium falciparum	0.05	YES		SPT65242	01241:PF-GH-ANINAGYEI	AA0029895	C	M	N	K	T	H	I	A	Q	T	G	R	A	I	R
11/2/2020	SFX197	19			FOSU	SHS	Secondary/SSS/SHS	AKAN	YES	19YRS	YES	YES	NO	N/A	NO			POS	POS			491			AA0029864	02nov2020	SFXH	Plasmodium falciparum	0.1	YES		SPT65218	01241:PF-GH-ANINAGYEI	AA0029864	C	M	N	K	T	H	I	A	Q	T	G	R	A	[N/I]	[C/R]
11/2/2020	SFX169	3			ASSIN EDUBIASI	PRM	Primary	FANTE	YES			YES	NO	N/A	NO			POS	POS			32094			AA0029861	02nov2020	SFXH	Plasmodium falciparum	0.15	YES		SPT65215	01241:PF-GH-ANINAGYEI	AA0029861	C	M	N	K	T	H	I	A	Q	T	G	R	A	[N/I]	R
11/6/2020	SFX165	23	NEG		ASSIN BREKU	JHS	Middle/JSS/JHS	FANTE	YES			YES	NO	N/A	NO			POS	POS			12900			AA0029869	06nov2020	SFXH	Plasmodium falciparum	1.15	YES		SPT65223	01241:PF-GH-ANINAGYEI	AA0029869	C	I	E	T	T	H	I	S	E	T	G	I	A	I	R
11/12/2020	SFX171	6	NEG		ASSIN NSUTA	PRM	Primary	AKAN	YES			YES	NO	N/A	NO			POS	POS			45433			AA0029858	12nov2020	SFXH	Plasmodium falciparum	0.2	YES		SPT65212	01241:PF-GH-ANINAGYEI	AA0029858	C	M	N	K	T	H	I	A	[Q/E]	T	G	[R/I]	A	I	[C/R]
10/8/2020	SFX61	34	NEG		FOSU	JHS	Middle/JSS/JHS	ASSIN	YES	4YRS	YES	YES	NO	N/A	NO			POS	POS			161777			AA0029427	08oct2020	SFXH	Plasmodium falciparum	0.85	YES		SPT65038	01241:PF-GH-ANINAGYEI	AA0029427	C	M	N	K	T	H	I	A	Q	T	G	R	A	I	R
10/18/2020	SFX 128	1		NO	ASSSIN BROFOYEDRU	PRS	Preschool	ASSIN	YES	1YR	YES	YES	NO	N/A	NO			POS	POS			1243			AA0029243	18oct2020	SFXH	Plasmodium falciparum	0.1	YES		SPT64859	01241:PF-GH-ANINAGYEI	AA0029243	C	M	N	K	T	H	I	A	Q	T	G	R	A	I	R
10/20/2020	SFX120	6	POS		ASSIN GYAKAN	PRM	Primary	ASSIN	NO	N/A	N/A	N/A	N/A	N/A	NO			POS	POS			3710			AA0029299	20oct2020	SFXH	Plasmodium falciparum	0.2	YES		SPT64914	01241:PF-GH-ANINAGYEI	AA0029299	C	M	N	K	T	H	I	A	Q	T	G	R	A	I	R
10/14/2020	SFX92	9				PRM	Primary	ASSIN	YES	5YRS	YES	YES	NO	N/A	NO			POS	POS			1277			AA0029346	14oct2020	SFXH	Plasmodium falciparum	0.05	YES		SPT64960	01241:PF-GH-ANINAGYEI	AA0029346	C	[M/I]	[N/E]	[K/T]			I	[A/S]		T	G	[R/I]	A	I	R
11/16/2020	SFX212	55		YES	ASSIN EDUBIASI	JHS	Middle/JSS/JHS	ASSIN	YES		YES	YES	NO	N/A	NO			POS	POS			11751			AA0029881	16nov2020	SFXH	Plasmodium falciparum	0.05	YES		SPT65235	01241:PF-GH-ANINAGYEI	AA0029881	C	M	N	K	T	H	I	A	Q	T	G	R	A	[N/I]	R
10/22/2020	SFX178	1	POS		ASSIN KWAOFO	PRS	Preschool	AKAN	YES	1YR	YES	YES	NO	N/A	NO			POS	POS			68069			AA0029837	22oct2020	SFXH	Plasmodium falciparum	0.05	YES		SPT65198	01241:PF-GH-ANINAGYEI	AA0029837	C	M	N	K	T	H	I	A	Q	T	G	R	A	[N/I]	R
11/5/2020	SFX189	40	NEG		ASSIN EDUBIASI	VCT	Vocational/Commercial/Technical	FANTE	YES		YES	YES	NO	N/A	NO			POS	POS			920			AA0029815	05nov2020	SFXH	Plasmodium falciparum	0.1	YES		SPT65182	01241:PF-GH-ANINAGYEI	AA0029815	C	M	N	K	T	H	I	A	Q	T	G	R	A	N	C
10/28/2020	SFX203	27		YES	ASSIN BREKU	SHS	Secondary/SSS/SHS	AKAN	YES		YES	YES	NO	N/A	NO			POS	POS			341			AA0029849	28oct2020	SFXH	Plasmodium falciparum	0.05	YES		SPT65204	01241:PF-GH-ANINAGYEI	AA0029849	C	M	N	K	T	H	I	A	Q	T	G	R	A	I	R
11/2/2020	SFX162	37	NEG		ASSIN ATONSU	JHS	Middle/JSS/JHS	AKAN	YES			YES	NO	N/A	NO			POS	POS			13708			AA0029865	02nov2020	SFXH	Plasmodium falciparum	0.55	YES		SPT65219	01241:PF-GH-ANINAGYEI	AA0029865	C	[M/I]	[N/E]	[K/T]	T	H	I	A	Q	T	G	R	A	I	[C/R]
11/2/2020	SFX222	17		YES	ASSIN DOMPIM	SHS	Secondary/SSS/SHS	AKAN	YES	17YRS	YES	YES	NO	N/A	NO			POS	POS			977			AA0029820	02nov2020	SFXH	Plasmodium falciparum	0.05	YES		SPT65186	01241:PF-GH-ANINAGYEI	AA0029820	C	M	N	K	T	H	I	A	Q	T	G	R	A	I	R
9/16/2020	SFX3	2			ASSIN JUASO	PRS	Preschool	FANTE	YES	5M	YES	YES	NO	N/A	NO			POS	POS			35240			AA0029468	16sep2020	SFXH	Plasmodium falciparum	5.35	YES		SPT65076	01241:PF-GH-ANINAGYEI	AA0029468	C	M	N	K	T	H	I	A	Q	T	G	R	A	I	R
11/2/2020	SFX195	24			FOSU	SHS	Secondary/SSS/SHS		YES		YES	YES	NO	N/A	NO			POS	POS			768			AA0029883	02nov2020	SFXH	Plasmodium falciparum	0.1	YES		SPT65237	01241:PF-GH-ANINAGYEI	AA0029883	C	M	N	K	T	H	I	A	Q	T	G	R	A	I	R
10/24/2020	SFX 144	7			FOSU	PRM	Primary	AKAN	YES	7YRS	YES	YES	NO	N/A	NO			POS	POS			5250			AA0029239	24oct2020	SFXH	Plasmodium falciparum	0.1	YES		SPT64856	01241:PF-GH-ANINAGYEI	AA0029239	C	M	N	K	T	H	I	A	Q	T	G	R	A	I	R
10/24/2020	SFX 125	29			ASSIN NSUTA	JHS	Middle/JSS/JHS	FANTE	NO	N/A	N/A	N/A	N/A	N/A	NO			POS	POS			914			AA0029297	24oct2020	SFXH	Plasmodium falciparum	0.05	YES		SPT64912	01241:PF-GH-ANINAGYEI	AA0029297	C	M	N	K	T	H	I	A	Q	T	G	R	A	I	R
10/21/2020	SFX190	7			FOSU	PRM	Primary		YES	7YRS	YES	YES	NO	N/A	NO			POS	POS			52500			AA0029872	21oct2020	SFXH	Plasmodium falciparum	0.05	YES		SPT65226	01241:PF-GH-ANINAGYEI	AA0029872	C	M	N	K	T	H	I	A	Q	T	G	R	A	[N/I]	[C/R]
10/12/2020	SFX76	18		YES	FOSU	JHS	Middle/JSS/JHS	ASSIN	NO	N/A	N/A	N/A	N/A	N/A	NO			POS	POS			1143			AA0029379	12oct2020	SFXH	Plasmodium falciparum	0.2	YES		SPT64991	01241:PF-GH-ANINAGYEI	AA0029379	C	M	N	K	T	H	I	A	Q	T	G	R	A	I	R
10/7/2020	SFX49	28				NO	No education	ASSIN	YES	4YRS	YES	YES	NO	N/A	NO			POS	POS			2272			AA0029410	07oct2020	SFXH	Plasmodium falciparum	0.05	YES		SPT65021	01241:PF-GH-ANINAGYEI	AA0029410	C	M	N	K	T	H	I	A	Q	T	G	R	A	I	R
11/16/2020	SFX148	25			ASSIN EDUBIASI	JHS	Middle/JSS/JHS	ASSIN	YES	3YRS	NO	YES	NO	N/A	NO			POS	POS			64321			AA0029880	16nov2020	SFXH	Plasmodium falciparum	0.05	YES		SPT65234	01241:PF-GH-ANINAGYEI	AA0029880	C	M	N	K	T	H	I	A	Q	T	G	R	A	I	R
10/14/2020	SFX86	17				JHS	Middle/JSS/JHS	ASSIN	NO	N/A	N/A	N/A	N/A	N/A	NO			POS	POS			701			AA0029312	14oct2020	SFXH	Plasmodium falciparum	0.35	YES		SPT64926	01241:PF-GH-ANINAGYEI	AA0029312	C	M	N	K	T	H	I	A		T	G	R	A	I	R
11/10/2020	SFX175	68		YES	FOSU	JHS	Middle/JSS/JHS	AKAN	YES		YES	YES	NO	N/A	NO			POS	POS			641			AA0029878	10nov2020	SFXH	Plasmodium falciparum	0.2	YES		SPT65232	01241:PF-GH-ANINAGYEI	AA0029878	C	M	N	K	T	H	I	A	Q	T	G	R	A	[N/I]	R
10/13/2020	SFX82	2	NEG		FOSU	PRS	Preschool	ASSIN	YES	2YRS	YES	YES	NO	N/A	NO			POS	POS			2800			AA0029323	12oct2020	SFXH	Plasmodium falciparum	0.4	YES		SPT64937	01241:PF-GH-ANINAGYEI	AA0029323	C	M	N	K	T	H	I	A	Q	T	G	R	A	[N/I]
10/23/2020	SFX 116	2			ASSIN EWISEM	PRS	Preschool	AKAN	YES	2YRS	YES	YES	NO	N/A	NO			POS	POS			42680			AA0029264	23oct2020	SFXH	Plasmodium falciparum	5.65	YES		SPT64880	01241:PF-GH-ANINAGYEI	AA0029264	C	M	N	K	T	H	I	A	Q	T	G	R	A	I	R
10/28/2020	SFX231	0.42				PRS	Preschool	AKAN	YES	1YR	YES	YES	NO	N/A	NO			POS	POS			8646			AA0029827	28oct2020	SFXH	Plasmodium falciparum	0.1	YES		SPT65193	01241:PF-GH-ANINAGYEI	AA0029827	C	M	N	K	T	H	I	A	Q	T	G	R	A	I	R
10/23/2020	SFX 100	21		YES		JHS	Middle/JSS/JHS	AKAN	NO	N/A	N/A	N/A	N/A	N/A	NO			POS	POS			435			AA0029286	23oct2020	SFXH	Plasmodium falciparum	0.2	YES		SPT64901	01241:PF-GH-ANINAGYEI	AA0029286	C	M	N	K	T	H	I	A	Q			R	A	I
10/22/2020	SFX 111	4			FOSU	PRS	Preschool	ASSIN	YES	4YRS	YES	YES	NO	N/A	NO			POS	POS			6125			AA0029253	22oct2020	SFXH	Plasmodium falciparum	0.15	YES		SPT64869	01241:PF-GH-ANINAGYEI	AA0029253	C	M	N	K	T	H	I	A	Q	T	G	R	A	I	R
10/19/2020	SFX135	15		YES	FOSU	JHS	Middle/JSS/JHS	ASSIN	YES	5YRS	YES	YES	NO	N/A	NO			POS	POS			216			AA0029234	19oct2020	SFXH	Plasmodium falciparum	0.04	YES		SPT64851	01241:PF-GH-ANINAGYEI	AA0029234	C	M	N	K	T	H	I	A	Q	T	G	R	A	I	R
10/18/2020	SFX122	13	NEG		FOSU	JHS	Middle/JSS/JHS	ASSIN	NO	N/A	N/A	N/A	N/A	N/A	NO			POS	POS			3404			AA0029267	18oct2020	SFXH	Plasmodium falciparum	0.05	YES		SPT64883	01241:PF-GH-ANINAGYEI	AA0029267	C	M	N	K	T	H	I	A	Q	T	G	R	A	I	R
10/28/2020	SFX213	1.25	POS		ASSIN NSUTA	PRS	Preschool	AKAN	YES	2YRS	YES	YES	NO	N/A	NO			POS	POS			116			AA0029813	28oct2020	SFXH	Plasmodium falciparum	0.1	YES		SPT65180	01241:PF-GH-ANINAGYEI	AA0029813	C	M	N	K	T	H	I	A	Q	T	G	R	A	[N/I]	R
10/18/2020	SFX121	7	NEG			PRM	Primary	AKAN	YES	7YRS	YES	YES	NO	N/A	NO			POS	POS			46305			AA0029208	18oct2020	SFXH	Plasmodium falciparum	0.2	YES		SPT64825	01241:PF-GH-ANINAGYEI	AA0029208	C	M	N	K	T	H	I	A	Q	T	G	R	A	I	R
10/19/2020	SFX 130	15			ASSIN EWISEM	JHS	Middle/JSS/JHS	FANTE	NO	N/A	N/A	N/A	N/A	N/A	NO			POS	POS			667			AA0029206	19oct2020	SFXH	Plasmodium falciparum	0.15	YES		SPT64823	01241:PF-GH-ANINAGYEI	AA0029206	C	M	N	K	T	H	I	A	Q	T	G	R	A	[N/I]	R
11/2/2020	SFX161	41	NEG		ASSIN JUASO	JHS	Middle/JSS/JHS	FANTE	YES			YES	NO	N/A	NO			POS	POS			49492			AA0029866	02nov2020	SFXH	Plasmodium falciparum	0.1	YES		SPT65220	01241:PF-GH-ANINAGYEI	AA0029866	C	M	N	K	T	H	I	A	Q	T	G	R	A	I	R
10/22/2020	SFX221	17		YES	ASSIN BREKU	JHS	Middle/JSS/JHS	AKAN	YES	17YRS	YES	YES	NO	N/A	NO			POS	POS			6750			AA0029853	22oct2020	SFXH	Plasmodium falciparum	0.1	YES		SPT65207	01241:PF-GH-ANINAGYEI	AA0029853	C	M	N	K	T	H	I	A	Q	T	G	R	A	I	R
10/21/2020	SFX95	21			FOSU	SHS	Secondary/SSS/SHS	ASSIN	NO	N/A	N/A	N/A	N/A	N/A	NO			POS	POS			55207			AA0029293	21oct2020	SFXH	Plasmodium falciparum	0.05	YES		SPT64908	01241:PF-GH-ANINAGYEI	AA0029293	C	M	N	K			I	A		T		R	A	I	R
9/16/2020	SFX2	9		YES	FOSU	PRM	Primary	ASSIN	YES	9YRS	YES	YES	NO	N/A	YES	ARTM BASED COMB	ARTM BASED COMB	POS	POS			2847			AA0029443	16sep2020	SFXH	Plasmodium falciparum	0.05	YES		SPT65052	01241:PF-GH-ANINAGYEI	AA0029443	C	[M/I]	[N/E]	[K/T]	T	H	I	[A/S]	Q	T	G	[R/I]	A	I	R
11/6/2020	SFX168	62		YES	ASSIN DOMPIM	JHS	Middle/JSS/JHS	AKAN	YES			YES	NO	N/A	NO			POS	POS			1352			AA0029874	06nov2020	SFXH	Plasmodium falciparum	3.6	YES		SPT65228	01241:PF-GH-ANINAGYEI	AA0029874	C	M	N	K	T	H	I	A	Q	T	G	R	A	I	[C/R]
10/8/2020	SFX57	2	NEG			PRS	Preschool	ASSIN	YES	2YRS	YES	YES	NO	N/A	NO			POS	POS			385714			AA0029475	08oct2020	SFXH	Plasmodium falciparum	19.1	YES		SPT65083	01241:PF-GH-ANINAGYEI	AA0029475	C	M	N	K	T	H	I	A	Q	T	G	R	A	I	R
11/6/2020	SFX196	26			ASSIN DOMPIM	NTT	Post-Secondary (Nursing/Teacher Training)	EWE	YES		YES	YES	NO	N/A	NO			POS	POS			27257			AA0029808	06nov2020	SFXH	Plasmodium falciparum	0.05	YES		SPT65175	01241:PF-GH-ANINAGYEI	AA0029808	C	M	N	K	T	H	I	A	Q	T	G	R	A	N	C
11/19/2020	SFX211	2	NEG		FOSU	PRS	Preschool	AKAN	YES	2YRS	YES	YES	NO	N/A	NO			POS	POS			25164			AA0029821	19nov2020	SFXH	Plasmodium falciparum	0.1	YES		SPT65187	01241:PF-GH-ANINAGYEI	AA0029821	C	M	N	K	T	H	I	A		T		R	A	[N/I]	R
10/28/2020	SFX207	38	NEG		ASSIN PRASO	SHS	Secondary/SSS/SHS	FANTE	YES		YES	YES	NO	N/A	NO			POS	POS			23140			AA0029857	28oct2020	SFXH	Plasmodium falciparum	0.05	YES		SPT65211	01241:PF-GH-ANINAGYEI	AA0029857	C	M	N	K	T	H	I	A	Q	T	G	R	A	I	R
11/10/2020	SFX183	32	POS		FOSU	NTT	Post-Secondary (Nursing/Teacher Training)	AKAN	YES		YES	YES	NO	N/A	NO			POS	POS			241			AA0029839	10nov2020	SFXH	Plasmodium falciparum	0.2	YES		SPT65199	01241:PF-GH-ANINAGYEI	AA0029839	C	M	N	K	T	H	I	A	Q	T	G	R	A	I	R
11/10/2020	SFX182	3			FOSU	PRS	Preschool	AKAN	YES	3YRS	YES	YES	NO	N/A	NO			POS	POS			26401			AA0029828	10nov2020	SFXH	Plasmodium falciparum	0.05	YES		SPT65194	01241:PF-GH-ANINAGYEI	AA0029828	C	M	N	K	T	H	I	A	Q	T	G	R	A	I	[C/R]
9/27/2020	SFX12	1		YES	ASSIN AKONFUDI	NO	No education	FANTE	YES	1YR	YES	YES	NO	N/A	NO			POS	POS			2056			AA0029478	27sep2020	SFXH	Plasmodium falciparum	0.1	YES		SPT65086	01241:PF-GH-ANINAGYEI	AA0029478	C	M	N	K	T	H	I	A	Q	T	G	R	A	I	R
10/24/2020	SFX 129	22		YES	ASSIN KUSHEA	SHS	Secondary/SSS/SHS	FANTE	NO	N/A	N/A	N/A	N/A	N/A	NO			POS	POS			3075			AA0029201	24oct2020	SFXH	Plasmodium falciparum	0.05	YES		SPT64818	01241:PF-GH-ANINAGYEI	AA0029201	C	M	N	K	T	H	I	A	Q	T	G	R	A	I	R
10/18/2020	SFX138	3			ASSIN KYEKYEWERE	PRS	Preschool	ASSIN	YES	3YRS	YES	YES	NO	N/A	NO			POS	POS			8233			AA0029209	18oct2020	SFXH	Plasmodium falciparum	0.1	YES		SPT64826	01241:PF-GH-ANINAGYEI	AA0029209	C	M	N	K	T	H	I	A	Q	T	G	R	A	I	R
10/5/2020	SFX34	0.92	POS		FOSU	NO	No education											POS	POS			107556			AA0029448	05oct2020	SFXH	Plasmodium falciparum	0.35	YES		SPT65057	01241:PF-GH-ANINAGYEI	AA0029448	C	M	N	K	T	H	I	A	Q	T	G	R	A	I	R
11/6/2020	SFX236	79	NEG		ASSIN ASEMPANAYE	SHS	Secondary/SSS/SHS	AKAN	YES		YES	YES	NO	N/A	NO			POS	POS			410			AA0029816	06nov2020	SFXH	Plasmodium falciparum	0.25	YES		SPT65183	01241:PF-GH-ANINAGYEI	AA0029816	C	M	N	K	T	H	I	A	Q	T	G	R	A	I	R
10/6/2020	SFX42	2		YES		PRS	Preschool	ASSIN	YES	2YRS	YES	YES	NO	N/A	NO			POS	POS			12269			AA0029491	06oct2020	SFXH	Plasmodium falciparum	0.6	YES		SPT65098	01241:PF-GH-ANINAGYEI	AA0029491	C	M	N	K	T	H	I	A	Q	T		R	A	I
11/22/2020	SFX192	2	POS		ASSIN NSUTA	PRS	Preschool	AKAN	YES	2YRS	YES	YES	NO	N/A	NO			POS	POS			36482			AA0029863	22nov2020	SFXH	Plasmodium falciparum	0.1	YES		SPT65217	01241:PF-GH-ANINAGYEI	AA0029863	C	M	N	K	T	H	I	A	Q	T	G	R
10/18/2020	SFX118	1.6	NEG		ASSIN NYAMEBEKYRERE	PRS	Preschool	ASSIN	YES	1.6YRS	YES	YES	NO	N/A	NO			POS	POS			26024			AA0029210	18oct2020	SFXH	Plasmodium falciparum	0.7	YES		SPT64827	01241:PF-GH-ANINAGYEI	AA0029210	C	M	N	K	T	H	I	A	Q	T	G	R	A	I	R
9/24/2020	SFX10	15			ASSIN AWOROSU	SHS	Secondary/SSS/SHS	AKAN	YES	5YRS	YES	YES	NO	N/A	NO			POS	POS			31698			AA0029490	24sep2020	SFXH	Plasmodium falciparum	0.1	YES		SPT65097	01241:PF-GH-ANINAGYEI	AA0029490	C	M	N	K	T	H	I	A	Q	T	G	R	A	[N/I]	R
11/6/2020	SFX147	0.42			FOSU	NO	No education	ASSIN	YES	1YR	YES	YES	NO	N/A	NO			POS	POS			32334			AA0029049	06nov2020	SFXH	Plasmodium falciparum	0.1	YES		SPT64666	01241:PF-GH-ANINAGYEI	AA0029049	C	M	N	K	T	H	I	A	Q	T	G	R	A	I	C
11/6/2020	SFX244	5		YES	ASSIN ANDWA	PRM	Primary	AKAN	YES	5YRS	YES	YES	NO	N/A	NO			POS	POS			10042			AA0029894	06nov2020	SFXH	Plasmodium falciparum	0.2	YES		SPT65241	01241:PF-GH-ANINAGYEI	AA0029894	C	M	N	K	T	H	I	A	Q	T	G	R	A	I	R
10/16/2020	SFX96	5			ASSIN NYAMEBEKYRERE	PRS	Preschool	ASSIN	YES	5YRS	YES	YES	NO	N/A	NO			POS	POS			46588			AA0029298	16oct2020	SFXH	Plasmodium falciparum	0.05	YES		SPT64913	01241:PF-GH-ANINAGYEI	AA0029298	C	M	N	K	T	H	I	A	Q	T	G	R	A	I	R
11/6/2020	SFX243	0.5	NEG		ASSIN NSUTA	PRS	Preschool	AKAN	YES	1YR	YES	YES	NO	N/A	NO			POS	POS			8880			AA0029897	06nov2020	SFXH	Plasmodium falciparum	0.15	YES		SPT65244	01241:PF-GH-ANINAGYEI	AA0029897	C	M	N	K	T	H	I	A	Q	T	G	R	A	I	R
10/22/2020	SFX 145	29			FOSU	JHS	Middle/JSS/JHS	FANTE	YES	2YRS	YES	YES	NO	N/A	NO			POS	POS			16021			AA0029282	22oct2020	SFXH	Plasmodium falciparum	0.1	YES		SPT64897	01241:PF-GH-ANINAGYEI	AA0029282	C	M	N	K	T	H	I	A	Q	T	G	R	A	I	R
10/24/2020	SFX 127	7			FOSU	PRM	Primary	ASSIN	YES	7YRS	YES	YES	NO	N/A	NO			POS	POS			60219			AA0029261	24oct2020	SFXH	Plasmodium falciparum	16.9	YES		SPT64877	01241:PF-GH-ANINAGYEI	AA0029261	C	M	N	K	T	H	I	A	Q	T	G	R	A	I	R
10/6/2020	SFX41	2		YES		PRS	Preschool	ASSIN	YES	2YRS	YES	YES	NO	N/A	NO			POS	POS			4175			AA0029487	06oct2020	SFXH	Plasmodium falciparum	0.45	YES		SPT65094	01241:PF-GH-ANINAGYEI	AA0029487	C	M	N	K	T	H	I	A	Q	T	G	R	A	I	R
9/27/2020	SFX11	3		YES	ASSIN AKONFUDI	PRS	Preschool	EWE	YES	3YRS	YES	YES	NO	N/A	NO			POS	POS			49066			AA0029471	27sep2020	SFXH	Plasmodium falciparum	0.1	YES		SPT65079	01241:PF-GH-ANINAGYEI	AA0029471	C	M	N	K	T	H	I	A	Q	T	G	R	A	I	R
11/12/2020	SFX187	8			ASSIN NSUTA	PRM	Primary	AKAN	YES	8YRS	YES	YES	NO	N/A	NO			POS	POS			951			AA0029812	02nov2020	SFXH	Plasmodium falciparum	0.05	YES		SPT65179	01241:PF-GH-ANINAGYEI	AA0029812	C	M	N	K	T	H	I	A	Q	T	G	R	A	I	R
10/28/2020	SFX215	58		YES	ASSIN MANSO	VCT	Vocational/Commercial/Technical	AKAN	YES		YES	YES	NO	N/A	NO			POS	POS			4640			AA0029809	28oct2020	SFXH	Plasmodium falciparum	1.55	YES		SPT65176	01241:PF-GH-ANINAGYEI	AA0029809	C	M	N	K	T	H	I	A	Q	T	G	R	A	I	R
10/12/2020	SFX81	3	NEG			PRS	Preschool	ASSIN	YES	3YRS	YES	YES	NO	N/A	NO			POS	POS			366			AA0029350	12oct2020	SFXH	Plasmodium falciparum	0.7	YES		SPT64964	01241:PF-GH-ANINAGYEI	AA0029350	C	M	N	K	T	H	I	A	Q	T	G	R	A	I
11/6/2020	SFX226	7			ASSIN ANTOSU	PRM	Primary	EWE	YES	7YRS	YES	YES	NO	N/A	NO			POS	POS			601			AA0029818	22oct2020	SFXH	Plasmodium falciparum	0.1	YES		SPT65185	01241:PF-GH-ANINAGYEI	AA0029818	C	M	N	K	T	H	I	A	Q	T	G	R	A	I	R
9/23/2020	SFX8	6			FOSU	PRM	Primary	ASSIN	YES	6YRS	YES	YES	NO	N/A	NO			POS	POS			98750			AA0029401	23sep2020	SFXH	Plasmodium falciparum	22.85	YES		SPT65012	01241:PF-GH-ANINAGYEI	AA0029401	C	M	N	K	T	H	I	A	Q	T	G	R	A	I	R
10/21/2020	SFX 105	15			ASSIN BREKU	JHS	Middle/JSS/JHS	FANTE	YES	3YS	YES	YES	NO	N/A	NO			POS	POS			6095			AA0029259	20oct2020	SFXH	Plasmodium falciparum	0.3	YES		SPT64875	01241:PF-GH-ANINAGYEI	AA0029259	C	M	N	K	T	H	I	A	Q	T	G	R	A	I	R
10/10/2020	SFX68	6				PRM	Primary	ASSIN	YES	6YRS	YES	YES	NO	N/A	NO			POS	POS			57132			AA0029397	10oct2020	SFXH	Plasmodium falciparum	0.2	YES		SPT65009	01241:PF-GH-ANINAGYEI	AA0029397	C	M	N	K	T	H	I	A	Q	T	G	R	A	[N/I]	R
10/28/2020	SFX202	16			ASSIN EDUBIASI	JHS	Middle/JSS/JHS	AKAN	YES	16YRS	YES	YES	NO	N/A	NO			POS	POS			578			AA0029831	28oct2020	SFXH	Plasmodium falciparum	0.05	YES		SPT65197	01241:PF-GH-ANINAGYEI	AA0029831	C	M	N	K	T	H	I	A	Q	T	G	R	A	I	R
10/19/2020	SFX119	5				PRS	Preschool	FANTE	YES	5YRS	YES	YES	NO	N/A	NO			POS	POS			1754			AA0029241	19oct2020	SFXH	Plasmodium falciparum	0.05	YES		SPT64857	01241:PF-GH-ANINAGYEI	AA0029241	C	M	N	K	T	H	I	A	Q	T	G	R	A	I	R
11/2/2020	SFX167	0.5			FOSU ZONGO	PRS	Preschool	AKAN	YES	1YR	YES	YES	NO	N/A	NO			POS	POS			696			AA0029870	02nov2020	SFXH	Plasmodium falciparum	0.1	YES		SPT65224	01241:PF-GH-ANINAGYEI	AA0029870	C	M	N	K	T	H	I	A	Q	T	G	R	A	I	R
10/17/2020	SFX99	9	POS		ASSIN NSUTA	JHS	Middle/JSS/JHS	FANTE	YES	4YRS	YES	YES	NO	N/A	NO			POS	POS			34598			AA0029205	17oct2020	SFXH	Plasmodium falciparum	0.25	YES		SPT64822	01241:PF-GH-ANINAGYEI	AA0029205	C	M	N	K	T	H	I	A	Q	T	G	R	A	I	R
10/6/2020	SFX36	2	NEG		FOSU	PRS	Preschool	FANTE	NO	N/A	N/A	N/A	N/A	N/A	NO			POS				2600			AA0029417	06oct2020	SFXH	Plasmodium falciparum	0.05	YES		SPT65028	01241:PF-GH-ANINAGYEI	AA0029417	C	M	N	K	T	H	I	A	Q	T	G	R	A	I	R
10/19/2020	SFX109	2	NEG		ASSIN ASEMPANAYE	PRS	Preschool	FANTE	YES	2YRS	YES	YES	NO	N/A	NO			POS	POS			2694			AA0029291	19oct2020	SFXH	Plasmodium falciparum	0.2	YES		SPT64906	01241:PF-GH-ANINAGYEI	AA0029291	C	M	N	K							G	R	A	I	R
10/8/2020	SFX62	0.25				NO	No education	FANTE	YES	3M	YES	YES	NO	N/A	NO			POS	POS			84588			AA0029457	08oct2020	SFXH	Plasmodium falciparum	0.3	YES		SPT65066	01241:PF-GH-ANINAGYEI	AA0029457	C	M	N	K	T	H	I	A	Q	T	G	R	A	I	R
11/6/2020	SFX160	3	NEG		ASSIN DOMPIM	PRM	Primary	FANTE	YES						NO			POS	POS			21331			AA0029898	06nov2020	SFXH	Plasmodium falciparum	2.85	YES		SPT65245	01241:PF-GH-ANINAGYEI	AA0029898	C	M	N	K	T	H	I	A	Q	T	G	R	A	I	R
11/12/2020	SFX234	8	POS		ASSIN NYANKUMASI	PRM	Primary	AKAN	YES	8YRS	YES	YES	NO	N/A	NO			POS	POS			12402			AA0029823	12nov2020	SFXH	Plasmodium falciparum	0.2	YES		SPT65189	01241:PF-GH-ANINAGYEI	AA0029823	C	M	N	K	T	H	I	A	Q	T	G	R	A	I	R
10/2/2020	SFX24	27			FOSU	TER	Tertiary	AKAN	NO	N/A	N/A	N/A	N/A	N/A	NO			POS	POS			246			AA0029423	02oct2020	SFXH	Plasmodium falciparum	0.5	YES		SPT65034	01241:PF-GH-ANINAGYEI	AA0029423	C	M	N	K	T	H	I	A	Q	T	G	R	A	I	R
10/21/2020	SFX 104	2			ASSIN AKROPONG	PRS	Preschool	FANTE	YES	2YRS	YES	YES	NO	N/A	NO			POS	POS			52416			AA0029268	21oct2020	SFXH	Plasmodium falciparum	0.6	YES		SPT64884	01241:PF-GH-ANINAGYEI	AA0029268	C	M	N	K	T	H	I	A	Q	T	G	R	A	N	R
10/5/2020	SFX29	20	NEG		ASSIN ANYINABRIM			FANTE	NO	N/A	N/A	N/A	N/A	N/A	NO			POS	POS			28400			AA0029405	05oct2020	SFXH	Plasmodium falciparum	1.75	YES		SPT65016	01241:PF-GH-ANINAGYEI	AA0029405	C	M	N	K	T	H	I	A	Q	T	G	R	A	I	R
10/21/2020	SFX191	0.67	POS		ASSIN KUSHEA	PRS	Preschool		YES	8M	YES	YES	NO	N/A	NO			POS	POS			29400			AA0029867	21oct2020	SFXH	Plasmodium falciparum	0.15	YES		SPT65221	01241:PF-GH-ANINAGYEI	AA0029867	C	M	N	K	T	H	I	A	Q	T	G	R	A	N	C
10/23/2020	SFX 117	4			FOSU	PRS	Preschool	FANTE	YES	4YRS	YES	YES	NO	N/A	NO			POS	POS			2340			AA0029273	23oct2020	SFXH	Plasmodium falciparum	0.1	YES		SPT64889	01241:PF-GH-ANINAGYEI	AA0029273	C	M	N	K	T	H	I	A	Q	T	G	R	A	I	R
11/6/2020	SFX239	5	NEG		ASSIN DOMPIM	PRM	Primary	FANTE	YES	5YRS	YES	YES	NO	N/A	NO			POS	POS			160000			AA0029814	06nov2020	SFXH	Plasmodium falciparum	0.1	YES		SPT65181	01241:PF-GH-ANINAGYEI	AA0029814	C	M	N	K	T	H	I	A	Q	T	G	R	A	I	R
11/10/2020	SFX185	3	NEG		FOSU	PRS	Preschool		YES	3YRS	YES	YES	NO	N/A	NO			POS	POS			916			AA0029825	10nov2020	SFXH	Plasmodium falciparum	0.1	YES		SPT65191	01241:PF-GH-ANINAGYEI	AA0029825	C	M	N	K	T	H	I	A	Q	T	G	R	A	I	R
9/23/2020	SFX7	13			FOSU	JHS	Middle/JSS/JHS	GA/DANGME	YES	5YRS	YES	YES	NO	N/A	NO			POS	POS			2056			AA0029485	23sep2020	SFXH	Plasmodium falciparum	0.5	YES		SPT65092	01241:PF-GH-ANINAGYEI	AA0029485	C	M	N	K	T	H	I	A	Q	T	G	R	A	[N/I]	R
10/20/2020	SFX133	2			ASSIN DOMPIM	PRS	Preschool	FANTE	YES	2YRS	YES	YES	NO	N/A	NO			POS	POS			2401			AA0029231	20oct2020	SFXH	Plasmodium falciparum	0.05	YES		SPT64848	01241:PF-GH-ANINAGYEI	AA0029231	C	M	N	K	T	H	I	A	Q	T	G	R	A	I	R
10/24/2020	SFX 139	7	NEG		FOSU	PRM	Primary	FANTE	YES	7YRS	YES	YES	NO	N/A	NO			POS	POS			20885			AA0029260	24oct2020	SFXH	Plasmodium falciparum	0.3	YES		SPT64876	01241:PF-GH-ANINAGYEI	AA0029260	C	M	N	K	T	H	I	A	Q	T	G	R	A	I	R
11/12/2020	SFX199	20			ASSIN NKRAN	NTT	Post-Secondary (Nursing/Teacher Training)	ASSIN	YES		YES	YES	NO	N/A	NO			POS	POS			2360			AA0029860	12nov2020	SFXH	Plasmodium falciparum	0.05	YES		SPT65214	01241:PF-GH-ANINAGYEI	AA0029860	C	M	N	K	T	H	I	A	Q	T	G	R	A	[N/I]	[C/R]
9/24/2020	SFX9	1			FOSU	NO	No education	FANTE	YES	1YR	YES	YES	NO	N/A	NO			POS	POS			161160			AA0029474	21sep2020	SFXH	Plasmodium falciparum	5.95	YES		SPT65082	01241:PF-GH-ANINAGYEI	AA0029474	C	M	N	K	T	H	I	A	Q	T	G	R	A	I	R
11/10/2020	SFX177	20	POS		ASSIN PRASO	NTT	Post-Secondary (Nursing/Teacher Training)	NG	YES	20YRS	YES	YES	NO	N/A	NO			POS	POS			8388			AA0029802	10nov2020	SFXH	Plasmodium falciparum	0.1	YES		SPT65172	01241:PF-GH-ANINAGYEI	AA0029802	C	M	N	K	T	H	I	A	Q	T	G	R	A	[N/I]	R
11/12/2020	SFX238	4	NEG		ASSIN BREKU	PRM	Primary	AKAN	YES	4YRS	YES	YES	NO	N/A	NO			POS	POS			4700			AA0029817	12nov2020	SFXH	Plasmodium falciparum	0.25	YES		SPT65184	01241:PF-GH-ANINAGYEI	AA0029817	C	M	N	K	T	H	I	A	Q	T	G	R	A	I	R
9/28/2020	SFX14	24			FOSU	TER	Tertiary	FANTE	YES	2YRS	YES	YES	NO	N/A	NO			POS	POS			6074			AA0029463	28sep2020	SFXH	Plasmodium falciparum	0.25	YES		SPT65071	01241:PF-GH-ANINAGYEI	AA0029463	C	M	N	K	T	H	I	A	Q	T	G	R	A	I	R
10/19/2020	SFX132	27			ASSIN MANSO	JHS	Middle/JSS/JHS	AKAN	NO	N/A	N/A	N/A	N/A	N/A	NO			POS	POS			5015			AA0029236	19oct2020	SFXH	Plasmodium falciparum	0.1	YES		SPT64853	01241:PF-GH-ANINAGYEI	AA0029236	C	M	N	K	T	H	I	A	Q	T	G	R	A	I	R
10/18/2020	SFX124	36	NEG		ASSIN MANKATA	JHS	Middle/JSS/JHS	ASSIN	NO	N/A	N/A	N/A	N/A	N/A	NO			POS	POS			4000			AA0029295	18oct2020	SFXH	Plasmodium falciparum	0.2	YES		SPT64910	01241:PF-GH-ANINAGYEI	AA0029295	C	M	N	K	T	H	I	A	Q	T	G	R	A	I	[C/R]
11/12/2020	SFX150	26		NO	FOSU ZONGO	JHS	Middle/JSS/JHS		YES		NO	YES	NO	N/A	NO			POS	POS			79492			AA0029896	11nov2020	SFXH	Plasmodium falciparum	0.4	YES		SPT65243	01241:PF-GH-ANINAGYEI	AA0029896	C	M	N	K	T	H	I	A	Q	T	G	R	A	I	R
10/14/2020	SFX91	7				PRM	Primary	ASSIN	YES	6YRS	YES	YES	NO	N/A	NO			POS	POS			71222			AA0029344	14oct2020	SFXH	Plasmodium falciparum	0.1	YES		SPT64958	01241:PF-GH-ANINAGYEI	AA0029344	C	M	N	K	T	H	I	A	Q	T	G	R	A	N	R
10/5/2020	SFX32	7	POS		ASSIN DANSAMI	PRM	Primary	ASSIN	NO	N/A	N/A	N/A	N/A	N/A	NO			POS	POS			9721			AA0029424	05oct2020	SFXH	Plasmodium falciparum	0.25	YES		SPT65035	01241:PF-GH-ANINAGYEI	AA0029424	C	M	N	K	T	H	I	A	[Q/E]	T	G	R	A	I
10/19/2020	SFX123	17		YES		SHS	Secondary/SSS/SHS	FANTE	NO	N/A	N/A	N/A	N/A	N/A	NO			POS	POS			136			AA0029265	19oct2020	SFXH	Plasmodium falciparum	0.05	YES		SPT64881	01241:PF-GH-ANINAGYEI	AA0029265	C	M	N	K	T	H	I	A	Q	T	G	R	A	I	R
10/28/2020	SFX204	1	NEG		ASSIN ATONSU	PRS	Preschool	ASSIN	YES	1YR	YES	YES	NO	N/A	NO			POS	POS			9507			AA0029830	28oct2020	SFXH	Plasmodium falciparum	0.1	YES		SPT65196	01241:PF-GH-ANINAGYEI	AA0029830	C	M	N	K	T	H	I	A	Q	T	G	R	A	I	R
10/12/2020	SFX75	4				PRS	Preschool	ASSIN	YES	4YRS	YES	YES	NO	N/A	NO			POS	POS			52906			AA0029398	12oct2020	SFXH	Plasmodium falciparum	5.65	YES		SPT65010	01241:PF-GH-ANINAGYEI	AA0029398	C	M	N	K	T	H	I	A	Q	T	G	R	A	I	R
11/10/2020	SFX176	18			ASSIN EDUBIASI	SHS	Secondary/SSS/SHS	EWE	YES	18YRS	YES	YES	NO	N/A	NO			POS	POS			4706			AA0029879	10nov2020	SFXH	Plasmodium falciparum	0.1	YES		SPT65233	01241:PF-GH-ANINAGYEI	AA0029879	C	M	N	K	T	H	I	A	Q	T	G	R	A	[N/I]	R
10/12/2020	SFX74	38	NEG		FOSU	JHS	Middle/JSS/JHS	FANTE	NO	N/A	N/A	N/A	N/A	N/A	NO			POS	POS			906			AA0029316	12oct2020	SFXH	Plasmodium falciparum	0.05	YES		SPT64930	01241:PF-GH-ANINAGYEI	AA0029316	C	M	N	K	T	H	I	A	Q	T	G	R
10/7/2020	SFX52	3		YES		PRS	Preschool	ASSIN	YES	3YRS	YES	YES	NO	N/A	NO			POS	POS			206043			AA0029496	07oct2020	SFXH	Plasmodium falciparum	5.05	YES		SPT65103	01241:PF-GH-ANINAGYEI	AA0029496	C	M	N	K	T	H	I	A	Q	T	G	R	A	I	R
11/6/2020	SFX198	27		YES	ASSIN MANSO	VCT	Vocational/Commercial/Technical	AKAN	YES		YES	YES	NO	N/A	NO			POS	POS			349			AA0029854	06nov2020	SFXH	Plasmodium falciparum	0.05	YES		SPT65208	01241:PF-GH-ANINAGYEI	AA0029854	C	M	N	K	T	H	I	A	Q	T	G	R	A	I	R
11/12/2020	SFX155	24			ASSIN MANSO	JHS	Middle/JSS/JHS	AKAN	YES	3YRS	NO	YES	NO	N/A	NO			POS	POS			13053			AA0029801	12nov2020	SFXH	Plasmodium falciparum	1.85	YES		SPT65171	01241:PF-GH-ANINAGYEI	AA0029801	C	M	N	K	T	H	I	A	Q	T	G	R	A	I	R
10/7/2020	SFX50	4	NEG			PRS	Preschool	ASSIN	YES	4YRS	YES	YES	NO	N/A	NO			POS	POS			64542			AA0029462	07oct2020	SFXH	Plasmodium falciparum	5.5	YES		SPT65070	01241:PF-GH-ANINAGYEI	AA0029462	C	M	N	K	T	H	I	A	Q	T	G	R	A	[N/I]	[C/R]
9/20/2020	SFX4	3			FOSU	PRS	Preschool	EWE	YES	5YRS	YES	YES	NO	N/A	NO			POS	POS			41030			AA0029418	20sep2020	SFXH	Plasmodium falciparum	0.2	YES		SPT65029	01241:PF-GH-ANINAGYEI	AA0029418	C	M	N	K	T	H	I	A	Q	T	G	R	A	I
10/28/2020	SFX205	17		YES	ASSIN NYANKUMASI	JHS	Middle/JSS/JHS	AKAN	YES	17YRS	YES	YES	NO	N/A	NO			POS	POS			26460			AA0029885	28oct2020	SFXH	Plasmodium falciparum	0.05	YES		SPT65239	01241:PF-GH-ANINAGYEI	AA0029885	C	M	N	K	T	H	I	A	Q	T	G	R	A	I	R
10/26/2020	SFX209	2	NEG		FOSU	PRS	Preschool	AKAN	YES	2YRS		YES	NO	N/A	NO			POS	POS			126380			AA0029884	26oct2020	SFXH	Plasmodium falciparum	0.05	YES		SPT65238	01241:PF-GH-ANINAGYEI	AA0029884	C	M	N	K	T	H	I	A	Q	T	G	R	A	[N/I]	R
10/24/2020	SFX 114	16			ASSIN NYANKUMASI	JHS	Middle/JSS/JHS	FANTE	YES	4YRS	YES	YES	NO	N/A	NO			POS	POS			52000			AA0029274	24oct2020	SFXH	Plasmodium falciparum	0.15	YES		SPT64890	01241:PF-GH-ANINAGYEI	AA0029274	C	M	N	K	T	H	I	A	Q	T	G	R	A	I	R
11/2/2020	SFX200	54	NEG		ASSIN NSUTA	VCT	Vocational/Commercial/Technical	AKAN	YES		YES	YES	NO	N/A	NO			POS	POS			144			AA0029859	02nov2020	SFXH	Plasmodium falciparum	0.2	YES		SPT65213	01241:PF-GH-ANINAGYEI	AA0029859	C	M	N	K	T	H	I	A	Q	T	G	R	A	I	R
10/16/2020	SFX94	18			ASSIN EDUBIASI	JHS	Middle/JSS/JHS	ASSIN	YES	5YRS	YES	YES	NO	N/A	NO			POS	POS			4788			AA0029263	16oct2020	SFXH	Plasmodium falciparum	0.2	YES		SPT64879	01241:PF-GH-ANINAGYEI	AA0029263	C	M	N	K	T	H	I	A	Q	T	G	R	A	I	R
10/20/2020	SFX137	2			ASSIN AKROPONG	PRS	Preschool	FANTE	YES	2YRS	YES	YES	NO	N/A	NO			POS	POS			3075			AA0029232	19oct2020	SFXH	Plasmodium falciparum	0.15	YES		SPT64849	01241:PF-GH-ANINAGYEI	AA0029232	C	M	N	K	T	H	I	A	Q	T	G	R	A	I	R
11/18/2020	SFX219	21			FOSU	SHS	Secondary/SSS/SHS	AKAN	YES	21YRS	YES	YES	NO	N/A	NO			POS	POS			4225			AA0029873	18nov2020	SFXH	Plasmodium falciparum	0.1	YES		SPT65227	01241:PF-GH-ANINAGYEI	AA0029873	C	M	N	K	T	H	I	A	Q	T	G	R	A	[N/I]	R
10/21/2020	SFX 126	21		NO	FOSU	SHS	Secondary/SSS/SHS	FANTE	NO	N/A	N/A	N/A	N/A	N/A	NO			POS	POS			26653			AA0029269	21oct2020	SFXH	Plasmodium falciparum	0.1	YES		SPT64885	01241:PF-GH-ANINAGYEI	AA0029269	C	M	N	K	T	H	I	A	Q	T	G	R	A	I	R
9/15/2020	SFX1	82			FOSU	SHS	Secondary/SSS/SHS	ASSIN	YES	1YR	YES	YES	NO	N/A	NO			POS	POS			5022			AA0029470	15sep2020	SFXH	Plasmodium falciparum	0.05	YES		SPT65078	01241:PF-GH-ANINAGYEI	AA0029470	C	M	N	K	T	H			Q	T	G	R
11/16/2020	SFX210	26			ASSIN NYANKUMASI	SHS	Secondary/SSS/SHS	AKAN	YES			YES	NO	N/A	NO			POS	POS			349			AA0029882	16nov2020	SFXH	Plasmodium falciparum	0.1	YES		SPT65236	01241:PF-GH-ANINAGYEI	AA0029882	C	M	N	K	T	H	I	A	Q	T	G	R	A	[N/I]	R
10/19/2020	SFX134	8			ASSIN ANYINABRIM	PRM	Primary	ASSIN	YES	8YRS	YES	YES	NO	N/A	NO			POS	POS			24351			AA0029244	19oct2020	SFXH	Plasmodium falciparum	0.25	YES		SPT64860	01241:PF-GH-ANINAGYEI	AA0029244	C	M	N	K	T	H	I	A	Q	T	G	R	A	I	R
10/28/2020	SFX216	20			ASSIN ANDO	SHS	Secondary/SSS/SHS	FANTE	YES	20YRS	YES	YES	NO	N/A	NO			POS	POS			206			AA0029826	28oct2020	SFXH	Plasmodium falciparum	0.1	YES		SPT65192	01241:PF-GH-ANINAGYEI	AA0029826	C	M	N	K	T	H	I	A	Q	T	G	R	A	I	R
9/30/2020	SFX20	4		YES	BASOFI NINGO	PRS	Preschool	GA/DANGME	YES	4YRS	YES	YES	NO	N/A	NO			POS	POS			347680			AA0029449	30sep2020	SFXH	Plasmodium falciparum	4.75	YES		SPT65058	01241:PF-GH-ANINAGYEI	AA0029449	C	M	N	K	T	H	I	A	Q	T	G	R	A	[N/I]	R
10/16/2020	SFX97	4		YES	ASSIN NYANKUMASI	PRS	Preschool	FANTE	YES	4YRS	YES	YES	NO	N/A	NO			POS	POS			48207			AA0029247	16oct2020	SFXH	Plasmodium falciparum	5.15	YES		SPT64863	01241:PF-GH-ANINAGYEI	AA0029247	C	M	N	K	T	H	I	A	Q	T	G	R	A	I	R
10/14/2020	SFX89	20			ASSIN JUASO	JHS	Middle/JSS/JHS	EWE	NO	N/A	N/A	N/A	N/A	N/A	NO			POS	POS			801			AA0029358	14oct2020	SFXH	Plasmodium falciparum	0.05	YES		SPT64972	01241:PF-GH-ANINAGYEI	AA0029358	C	M	N		T	H					G	R	A	I
11/11/2020	SFX181	4	POS		ASSIN NSUTA	PRS	Preschool	AKAN	YES	4YRS	YES	YES	NO	N/A	NO			POS	POS			9211			AA0029807	11nov2020	SFXH	Plasmodium falciparum	0.1	YES		SPT65174	01241:PF-GH-ANINAGYEI	AA0029807	C	M	N	K	T	H	I	A	Q	T	G	R	A	I	R
9/30/2020	SFX19	9			MOMPASEM	PRM	Primary	AKAN	NO	N/A	N/A	N/A	N/A	N/A	NO			POS	POS			64182			AA0029469	30sep2020	SFXH	Plasmodium falciparum	1.9	YES		SPT65077	01241:PF-GH-ANINAGYEI	AA0029469	C	M	N	K	T	H	I	A	Q	T	G	R	A	I	R
9/21/2020	SFX5	4		YES	BASOFI NINGO	PRS	Preschool	GA/DANGME	YES	4YRS	YES	YES	NO	N/A	NO			POS	POS			246			AA0029402	21sep2020	SFXH	Plasmodium falciparum	0.15	YES		SPT65013	01241:PF-GH-ANINAGYEI	AA0029402	C	M	N	K	T	H	I	A	Q	T	G	R	A	I	R
10/18/2020	SFX102	37			ASSIN NSUAEM	JHS	Middle/JSS/JHS	ASSIN	NO	N/A	N/A	N/A	N/A	N/A	NO			POS	POS			25318			AA0029270	18oct2020	SFXH	Plasmodium falciparum	0.1	YES		SPT64886	01241:PF-GH-ANINAGYEI	AA0029270	C	M	N	K	T	H	I	A	Q	T	G	R	A	I	R
11/12/2020	SFX149	20			ASSIN ANTOSU	JHS	Middle/JSS/JHS	AKAN	YES	2YRS	NO	YES	NO	N/A	NO			POS	POS			679			AA0029877	12nov2020	SFXH	Plasmodium falciparum	0.05	YES		SPT65231	01241:PF-GH-ANINAGYEI	AA0029877	C	M	N	K	T	H	I	A	Q	T	G	R	A	I
11/16/2020	SFX174	47	POS		ASSIN MANSO	JHS	Middle/JSS/JHS	FANTE	YES		YES	YES	NO	N/A	NO			POS	POS			8709			AA0029855	16nov2020	SFXH	Plasmodium falciparum	0.05	YES		SPT65209	01241:PF-GH-ANINAGYEI	AA0029855	C	M	N	K	T	H	I	A	Q	T	G	R	A	N	C
10/28/2020	SFX218	9			ASSIN JUASO	PRM	Primary	AKAN	YES	9YRS	YES	YES	NO	N/A	NO			POS	POS			12797			AA0029886	28oct2020	SFXH	Plasmodium falciparum	0.05	YES		SPT65240	01241:PF-GH-ANINAGYEI	AA0029886	C	M	N	K	T	H	I	A	Q	T	G	R	A	[N/I]	R
10/12/2020	SFX72	14			FOSU	JHS	Middle/JSS/JHS	ASSIN	YES	3YRS	YES	YES	NO	N/A	NO			POS	POS			16182			AA0029314	12oct2020	SFXH	Plasmodium falciparum	0.1	YES		SPT64928	01241:PF-GH-ANINAGYEI	AA0029314	C	M	N	K	T	H	I	A	Q	T	G	R	A	I	R
10/28/2020	SFX214	0.75		YES	ASSIN ATONSU	PRS	Preschool	EWE	YES	1YR	YES	YES	NO	N/A	NO			POS	POS			5280			AA0029811	28oct2020	SFXH	Plasmodium falciparum	0.15	YES		SPT65178	01241:PF-GH-ANINAGYEI	AA0029811	C	M	N	K	T	H	I	A	Q	T	G	R	A	[N/I]	R
11/12/2020	SFX237	7	POS		FOSU	PRS	Preschool	AKAN	YES		YES	YES	NO	N/A	NO			POS	POS			19129			AA0029822	12nov2020	SFXH	Plasmodium falciparum	0.05	YES		SPT65188	01241:PF-GH-ANINAGYEI	AA0029822	C	M	N	K	T	H	I	A	Q	T	G	R	A	[N/I]	[C/R]
10/6/2020	SFX48	4	NEG			PRM	Primary	ASSIN	YES	4YRS	YES	YES	NO	N/A	NO			POS	POS			121474			AA0029411	06oct2020	SFXH	Plasmodium falciparum	0.9	YES		SPT65022	01241:PF-GH-ANINAGYEI	AA0029411	C	M	N	K	T	H	I	A	Q	T	G	R	A	N	R
9/29/2020	20913	35			KASOA WINGER	JHS	Middle/JSS/JHS	AKAN	YES	1YR	NO	YES	NO	N/A	NO		ARTM BASED COMB	POS	POS			1320			AA0029355	29sep2020	SGCH	Plasmodium falciparum	0.08	YES		SPT64969	01241:PF-GH-ANINAGYEI	AA0029355	C	M	N	K	T	H	I	A	Q	T	G	R	A	N	R
10/1/2020	21846	17	NEG		KASOA WALANTU	SHS	Secondary/SSS/SHS	FANTE	YES	7YRS	NO	YES	YES	3YRS	NO		ARTM BASED COMB	POS	POS			5130			AA0029184	01oct2020	SGCH	Plasmodium falciparum	0.3	YES		SPT64801	01241:PF-GH-ANINAGYEI	AA0029184	C	M	N	K	T	H	I	A	Q	T	G	R	A	I
10/4/2020	21267	44			MANDELA	SHS	Secondary/SSS/SHS	NZEMA	NO	N/A	N/A	N/A	N/A	N/A	NO		ARTM BASED COMB	POS	POS			8450			AA0029161	04oct2020	SGCH	Plasmodium falciparum	0.15	YES		SPT64778	01241:PF-GH-ANINAGYEI	AA0029161	C	M	N	K	T	H	I	[A/S]	Q	T	G	R	A	I	R
10/29/2020	23297	27			AGYENKWA	JHS	Middle/JSS/JHS	FANTE	NO	N/A	N/A	N/A	N/A	N/A	NO		ARTM BASED COMB	POS	POS			207			AA0029053	29oct2020	SGCH	Plasmodium falciparum	0.05	YES		SPT64670	01241:PF-GH-ANINAGYEI	AA0029053	C	M	N	K	T	H	I	A	Q	T	G	R	A	I	R
10/3/2020	21211	2		YES	BUDUMBURAM	PRS	Preschool	AKAN	YES	6M	YES	YES	NO	N/A	YES	PARACETAMOL	ARTM BASED COMB	POS				2200			AA0029124	03oct2020	SGCH	Plasmodium falciparum	0.04	YES		SPT64741	01241:PF-GH-ANINAGYEI	AA0029124	C	M	N	K	T	H	I	A	Q	T	G	R	A	[N/I]	R
10/9/2020	21685	23			MILLIENIUM CITY	SHS	Secondary/SSS/SHS	DAGBANI	NO	N/A	N/A	N/A	N/A	N/A	YES	PARACETAMOL	ARTM BASED COMB	POS		141	200	5640	2	2000	AA0029134	09oct2020	SGCH	Plasmodium falciparum	0.1	YES		SPT64751	01241:PF-GH-ANINAGYEI	AA0029134	C	M	N	K	T	H	I	A	Q	T	G	R	A	I	R
10/8/2020	21618	40		YES	EUOROPEAN TOWN	NO	No education	ZAMERRAMA	NO	N/A	N/A	N/A	N/A	N/A	NO		ARTM BASED COMB	POS				17500			AA0029132	08oct2020	SGCH	Plasmodium falciparum	0.35	YES		SPT64749	01241:PF-GH-ANINAGYEI	AA0029132	C	M	N	K	T	H	I	A	Q	T	G	R	A	I	R
10/30/2020	23213	3		YES	BUDUMBURAM	PRS	Preschool	EWE	YES	1YR	NO	YES	NO	N/A	NO		ARTM BASED COMB	POS	POS						AA0029046	30oct2020	SGCH	Plasmodium falciparum	0.09	YES		SPT64663	01241:PF-GH-ANINAGYEI	AA0029046	C	M	N	K	T	H	I	A	Q	T	G	R	A	I	R
10/26/2020	23029	27	POS		GOMOA AKOTI	JHS	Middle/JSS/JHS	EWE	NO	N/A	N/A	N/A	N/A	N/A	NO		ARTM BASED COMB	POS	POS			927			AA0029281	26oct2020	SGCH	Plasmodium falciparum	0.1	YES		SPT64896	01241:PF-GH-ANINAGYEI	AA0029281	C	M	N	K	T	H	I	A	Q	T	G	R	A	[N/I]	R
10/2/2020	21761	36			OPEIKUMAH	JHS	Middle/JSS/JHS	FANTE	YES	3YRS	NO	YES	NO	N/A	NO		ARTM BASED COMB	POS	POS						AA0029117	02oct2020	SGCH	Plasmodium falciparum	0.15	YES		SPT64734	01241:PF-GH-ANINAGYEI	AA0029117	C	M	N	K	T	H	I	A	Q	T	G	R	A	I	R
10/12/2020	21905	3			AGYENKWA	PRS	Preschool	AKAN	YES	1YR	YES	YES	NO	N/A	NO		ARTM BASED COMB	POS							AA0029138	10oct2020	SGCH	Plasmodium falciparum	0.05	YES		SPT64755	01241:PF-GH-ANINAGYEI	AA0029138	C	M	N	K	T	H	I	A	Q	T	G	[R/I]	A	I	R
10/13/2020	21076	7	POS			PRM	Primary	FANTE	YES	2YRS	YES	YES	NO	N/A	NO		ARTM BASED COMB	POS	POS			2421			AA0029181	13oct2020	SGCH	Plasmodium falciparum	0.1	YES		SPT64798	01241:PF-GH-ANINAGYEI	AA0029181	C	M	N	K	T	H	I	A	Q	T	G	R	A	N	R
10/30/2020	23429	63	NEG		KASOA OFANKOR	NO	No education	AKAN	NO	N/A	N/A	N/A	N/A	N/A	NO		ARTM BASED COMB	POS	POS						AA0029283	30oct2020	SGCH	Plasmodium falciparum	0.05	YES		SPT64898	01241:PF-GH-ANINAGYEI	AA0029283	C	M	N	K	T	H	I	A	Q	T	G	R	A	I
10/9/2020	21650	33	NEG		FETTEH KAKRABA	JHS	Middle/JSS/JHS	FANTE	YES	5M	YES	YES	NO	N/A	YES	PARACETAMOL	ARTM BASED COMB	POS		124	201	4935	2	2000	AA0029133	09oct2020	SGCH	Plasmodium falciparum	0.1	YES		SPT64750	01241:PF-GH-ANINAGYEI	AA0029133	C	M	N	K	T	H	I	A	Q	T	G	R	A	[N/I]	R
10/21/2020	22634	48	NEG		AMERICAN TOWN	JHS	Middle/JSS/JHS	AKAN	YES	6M	NO	YES	NO	N/A	NO		ARTM BASED COMB	POS	POS			2111			AA0029221	21oct2020	SGCH	Plasmodium falciparum	0.05	YES		SPT64838	01241:PF-GH-ANINAGYEI	AA0029221	C	M	N	K	T	H	I	A	Q	T	G	R	A	I
10/24/2020	22947	19			OPEIKUMAH	SHS	Secondary/SSS/SHS	GA/DANGME	YES	6YRS	YES	YES	YES	1YR	NO		ARTM BASED COMB	POS	POS			4299			AA0029229	24oct2020	SGCH	Plasmodium falciparum	0.2	YES		SPT64846	01241:PF-GH-ANINAGYEI	AA0029229	C	M	N	K	T	H	I	A	Q	T	G	R	A	I	R
10/21/2020	22655	3			WEIJA	PRS	Preschool	FANTE	YES	4YRS	YES	YES	NO	N/A	NO		ARTM BASED COMB	POS	POS			1612			AA0029220	21oct2020	SGCH	Plasmodium falciparum	0.05	YES		SPT64837	01241:PF-GH-ANINAGYEI	AA0029220	C	M	N	K	T	H	I	A	Q	T	G	R	A	I	R
10/1/2020	21088	10	POS			PRM	Primary	FANTE	YES	2YRS	NO	NO	NO	N/A	YES	PARACETAMOL	ARTM BASED COMB	POS	POS			299			AA0029155	01oct2020	SGCH	Plasmodium falciparum	0.1	YES		SPT64772	01241:PF-GH-ANINAGYEI	AA0029155	C	[M/I]	[N/E]	[K/T]	T	H			[Q/E]		G	I
9/15/2020	20009	23				JHS	Middle/JSS/JHS	NON GH	YES	1YR	NO	YES	NO	N/A	NO		ARTM BASED COMB	POS	POS	54	200	2160	1	2000	AA0029125	15sep2020	SGCH	Plasmodium falciparum	0.05	YES		SPT64742	01241:PF-GH-ANINAGYEI	AA0029125	C	M	N	K	T	H	I	A	Q	T	G	R	A	[N/I]	R
10/30/2020	23614	34			GOMOA AKOTI	JHS	Middle/JSS/JHS	AKAN									ARTM BASED COMB	POS	POS			8243			AA0029246	30oct2020	SGCH	Plasmodium falciparum	0.05	YES		SPT64862	01241:PF-GH-ANINAGYEI	AA0029246	C	M	N	K	T	H	I	A	Q	T	G	R	A	I	R
10/31/2020	23641	35	NEG		KASOA ADADE	JHS	Middle/JSS/JHS	EWE	YES	2YRS	YES	YES	YES	7M	NO		ARTM BASED COMB	POS	POS			2219			AA0029216	30oct2020	SGCH	Plasmodium falciparum	0.05	YES		SPT64833	01241:PF-GH-ANINAGYEI	AA0029216	C	M	N	K	T	H	I	A	Q	T	G	R	A	I	R
11/1/2020	23309	4			KASOA OFANKOR	PRM	Primary	FANTE	YES	2YRS	YES	YES	YES	4M	YES	PARACETAMOL	ARTM BASED COMB	POS	POS			4903			AA0029062	01nov2020	SGCH	Plasmodium falciparum	0.04	YES		SPT64679	01241:PF-GH-ANINAGYEI	AA0029062	C	M	N	K	T	H	I	A	Q	T	G	R	A	N	R
10/1/2020	2116	21	NEG		BLUE ROSE	SHS	Secondary/SSS/SHS	NON GH	NO	N/A	N/A	N/A	N/A	N/A	NO		ARTM BASED COMB	POS	POS	212	200	8480	13	2000	AA0029146	01oct2020	SGCH	Plasmodium falciparum	0.65	YES		SPT64763	01241:PF-GH-ANINAGYEI	AA0029146	C	M	N	K	T	H	I	A	Q	T	G	R	A	I	R
10/2/2020	22106	4			ADAM NANA	PRM	Primary	DAGBANI	NO	N/A	N/A	N/A	N/A	N/A	NO		ARTM BASED COMB	POS	POS			817			AA0029172	02oct2020	SGCH	Plasmodium falciparum	0.8	YES		SPT64789	01241:PF-GH-ANINAGYEI	AA0029172	C	M	N	K	T	H	I	A	Q	T	G	R	A	I	R
10/24/2020	22932	12	NEG		BUDUMBURAM	JHS	Middle/JSS/JHS	FANTE	NO	N/A	N/A	N/A	N/A	N/A	NO		ARTM BASED COMB	POS	POS			1071			AA0029256	24oct2020	SGCH	Plasmodium falciparum	0.1	YES		SPT64872	01241:PF-GH-ANINAGYEI	AA0029256	C	M	N	K			I	A		T		R	A	I	R
10/1/2020	21150	24	NEG		BUDUMBURAM	NTT	Post-Secondary (Nursing/Teacher Training)	FANTE	YES	6YRS	YES	YES	YES	3YRS	NO		ARTM BASED COMB	POS	POS			1320			AA0029130	01oct2020	SGCH	Plasmodium falciparum	0.05	YES		SPT64747	01241:PF-GH-ANINAGYEI	AA0029130	C	M	N	K	T	H	I	A	Q	T	G	R	A	N	R
10/2/2020	21305	25			KASOA BARRIER	TER	Tertiary	FANTE	YES	1YR	NO	YES	NO	N/A	YES	ARTM BASED COMB	ARTM BASED COMB	POS	POS						AA0029185	02oct2020	SGCH	Plasmodium falciparum	0.1	YES		SPT64802	01241:PF-GH-ANINAGYEI	AA0029185	C	M	N	K	T	H	I	A	Q	T	G	[R/I]	A	[N/I]	R
10/27/2020	22762	5	NEG		FETTEH KAKRABA	PRM	Primary	FANTE	NO	N/A	N/A	N/A	N/A	N/A	NO		ARTM BASED COMB	POS	POS			10501			AA0029224	27oct2020	SGCH	Plasmodium falciparum	0.05	YES		SPT64841	01241:PF-GH-ANINAGYEI	AA0029224	C	M	N	K	T	H	I	A	Q	T	G	R	A	I	R
10/29/2020	23529	11	POS		LIBERIA CAMP	PRM	Primary	KUSASI	YES	6M	YES	YES	NO	N/A	NO		ARTM BASED COMB	POS	POS						AA0029207	29oct2020	SGCH	Plasmodium falciparum	0.75	YES		SPT64824	01241:PF-GH-ANINAGYEI	AA0029207	C	M	N	K	T	H	I	A	Q	T	G	R	A	I	R
10/16/2020	22229	18	POS		KASOA	SHS	Secondary/SSS/SHS	FANTE	NO	N/A	N/A	N/A	N/A	N/A	NO		ARTM BASED COMB	POS	POS			26477			AA0029116	16oct2020	SGCH	Plasmodium falciparum	0.16	YES		SPT64733	01241:PF-GH-ANINAGYEI	AA0029116	C	M	N	K	T	H	I	A	Q	T	G	R	A	[N/I]	[C/R]
11/1/2020	23574	26		YES	AGYENKWA	SHS	Secondary/SSS/SHS	FANTE	YES	1.6YRS	YES	YES	NO	N/A	NO		ARTM BASED COMB	POS	POS			4219			AA0029289	01nov2020	SGCH	Plasmodium falciparum	0.25	YES		SPT64904	01241:PF-GH-ANINAGYEI	AA0029289	C	M	N	K	T	H	I	A	Q	T	G	R	A	I	R
10/8/2020	21622	23	NEG			JHS	Middle/JSS/JHS	DAGBANI	NO	N/A	N/A	N/A	N/A	N/A	NO		ARTM BASED COMB	POS				2308			AA0029137	08oct2020	SGCH	Plasmodium falciparum	0.05	YES		SPT64754	01241:PF-GH-ANINAGYEI	AA0029137	C	M	N	K	T	H	I	A	Q	T	G	[R/I]	A	I	R
10/1/2020	21964	32		YES	KASOA ESTATES	JHS	Middle/JSS/JHS	EWE	YES	1YR	YES	YES	YES	2M	NO		ARTM BASED COMB	POS	POS						AA0029111	01oct2020	SGCH	Plasmodium falciparum	0.1	YES		SPT64728	01241:PF-GH-ANINAGYEI	AA0029111	C	M	N	K	T	H	I	A	Q	T	G	R	A	I	R
10/21/2020	22667	35			AKWELEY	JHS	Middle/JSS/JHS	DAGBANI	YES	2YRS	NO	YES	NO	N/A	NO		ARTM BASED COMB	POS	POS			1220			AA0029251	21oct2020	SGCH	Plasmodium falciparum	0.05	YES		SPT64867	01241:PF-GH-ANINAGYEI	AA0029251	C	M	N	K	T	H	I	A	Q	T	G	R	A	I	R
10/20/2020	22605	14	NEG		ZONE 7	JHS	Middle/JSS/JHS	AKAN	NO	N/A	N/A	N/A	N/A	N/A	NO		ARTM BASED COMB	POS	POS			5560			AA0029217	20oct2020	SGCH	Plasmodium falciparum	0.05	YES		SPT64834	01241:PF-GH-ANINAGYEI	AA0029217	C	M	N	K	T	H	I	A	Q	T	G	R	A	I	R
10/1/2020	21089	17			MANDELA	JHS	Middle/JSS/JHS	AKAN	NO	N/A	N/A	N/A	N/A	N/A	NO		ARTM BASED COMB	POS	POS	289	200	11560	9	2000	AA0029150	01oct2020	SGCH	Plasmodium falciparum	0.45	YES		SPT64767	01241:PF-GH-ANINAGYEI	AA0029150	C	[M/I]	[N/E]	[K/T]	T	H	I	[A/S]	[Q/E]	T	G	I	A	I	R
9/30/2020	20734	7		YES	KASOA	PRM	Primary	FANTE	NO	N/A	N/A	N/A	N/A	N/A	NO		ARTM BASED COMB	POS	POS	57	200	2280	5	2000	AA0029104	30sep2020	SGCH	Plasmodium falciparum	0.25	YES		SPT64721	01241:PF-GH-ANINAGYEI	AA0029104	C	M	N	K	T	H	I	A	Q	T	G	R	A	[N/I]	R
9/22/2020	20859	23		YES	KASOA-AKWELEY	TER	Tertiary	AKAN	NO	N/A	N/A	N/A	N/A	N/A	NO		ARTM BASED COMB	POS	POS	131	200	5240	8	2000	AA0029374	22sep2020	SGCH	Plasmodium falciparum	0.4	YES		SPT64987	01241:PF-GH-ANINAGYEI	AA0029374	C	M	N	K	T	H	I	A	Q	T	G	R	A	I	R
9/27/2020	19881	23		YES		SHS	Secondary/SSS/SHS	KUSASI	YES	6M	YES	NO	N/A	N/A	NO			POS	POS	159	200	6360	2	2000	AA0029176	27sep2020	SGCH	Plasmodium falciparum	0.1	YES		SPT64793	01241:PF-GH-ANINAGYEI	AA0029176	C	M	N	K	T	H	I	A	Q	T	G	R	A	I	R
10/4/2020	21268	3	NEG		APRAH	PRS	Preschool	KOTOKOLI	NO	N/A	N/A	N/A	N/A	N/A	NO		ARTM BASED COMB	POS				4995			AA0029164	04oct2020	SGCH	Plasmodium falciparum	0.1	YES		SPT64781	01241:PF-GH-ANINAGYEI	AA0029164	C	M	N	K	T	H	I	A	Q	T	G	[R/I]	A	I	R
10/7/2020	21231	7		YES	LIBERIA CAMP	PRM	Primary	BUSANGA	NO	N/A	N/A	N/A	N/A	N/A	NO		ARTM BASED COMB	POS				4922			AA0029174	07oct2020	SGCH	Plasmodium falciparum	0.1	YES		SPT64791	01241:PF-GH-ANINAGYEI	AA0029174	C	M	N	K	T	H	I	A	Q	T	G	R	A	I	R
9/30/2020	20827	36		YES	KASOA TIPPER	JHS	Middle/JSS/JHS	AKAN	NO	N/A	N/A	N/A	N/A	N/A	YES	PARACETAMOL	ARTM BASED COMB	POS	POS	24	203	945	4	2000	AA0029103	30sep2020	SGCH	Plasmodium falciparum	0.2	YES		SPT64720	01241:PF-GH-ANINAGYEI	AA0029103	C	M	N	K	T	H	I	[A/S]	Q	T	G	R	A	I	R
10/6/2020	21451	23	NEG		ESTATES	SHS	Secondary/SSS/SHS	BISAU	NO	N/A	N/A	N/A	N/A	N/A	NO		ARTM BASED COMB	POS				6950			AA0029197	06oct2020	SGCH	Plasmodium falciparum	0.15	YES		SPT64814	01241:PF-GH-ANINAGYEI	AA0029197	C	M	N	K	T	H	I	A	Q	T	G	R	A	I	R
9/17/2020	20120	32	NEG		AWUTU BREKU	TER	Tertiary	DAGBANI	NO	N/A	N/A	N/A	N/A	N/A	NO		ARTM BASED COMB	POS	POS			7410			AA0029329	17sep2020	SGCH	Plasmodium falciparum	0.2	YES		SPT64943	01241:PF-GH-ANINAGYEI	AA0029329	C	M	N	K	T	H	I	A	Q	T	G	R	A	I	R
10/5/2020	21366	4			BUDUMBURAM	PRS	Preschool	FANTE	YES	8M	NO	YES	NO	N/A	NO		ARTM BASED COMB	POS				68200			AA0029159	05oct2020	SGCH	Plasmodium falciparum	1.4	YES		SPT64776	01241:PF-GH-ANINAGYEI	AA0029159	C	M	N	K	T	H	I	A	Q	T	G	R	A	I	R
10/8/2020	21638	27			FETTEH KAKRABA	SHS	Secondary/SSS/SHS	FANTE	YES	1YR	YES	YES	NO	N/A	NO		ARTM BASED COMB	POS		199	218	7302	2	2000	AA0029170	08oct2020	SGCH	Plasmodium falciparum	0.15	YES		SPT64787	01241:PF-GH-ANINAGYEI	AA0029170	C	M	N	K	T	H			Q		G	R
6/29/2020	20915	3		YES	KASOA TIPPER	PRS	Preschool	AKAN	NO	N/A	N/A	N/A	N/A	N/A	NO		ARTM BASED COMB	POS	POS			1550			AA0029335	29sep2020	SGCH	Plasmodium falciparum	0.2	YES		SPT64949	01241:PF-GH-ANINAGYEI	AA0029335	C	M	N	K	T	H	I	A	Q	T	G	R	A	I	R
10/24/2020	22979	11		NO	FETTEH KAKRABA	JHS	Middle/JSS/JHS	FANTE	NO	N/A	N/A	N/A	N/A	N/A	NO		ARTM BASED COMB	POS	POS			489			AA0029275	24oct2020	SGCH	Plasmodium falciparum	0.1	YES		SPT64891	01241:PF-GH-ANINAGYEI	AA0029275	C	M	N	K	T	H	I	A	Q	T	G	R	A	I	R
10/1/2020	21176	28		YES		SHS	Secondary/SSS/SHS	FANTE	YES	2YRS	YES	YES	NO	N/A	NO		ARTM BASED COMB	POS	POS	111	215	4130	2	2000	AA0029140	01oct2020	SGCH	Plasmodium falciparum	0.1	YES		SPT64757	01241:PF-GH-ANINAGYEI	AA0029140	C	M	N	K			I	A	Q	T		[R/I]	A	N	R
10/1/2020	21087	15	NEG		BIG APPLE	JHS	Middle/JSS/JHS	AKAN	YES	2YRS	NO	YES	NO	N/A	YES	PARACETAMOL	ARTM BASED COMB	POS	POS	112	203	4413	2	2000	AA0029183	01oct2020	SGCH	Plasmodium falciparum	0.1	YES		SPT64800	01241:PF-GH-ANINAGYEI	AA0029183	C	[M/I]	[N/E]	[K/T]	T	H	I	S	E	T	G	[R/I]	A	I	R
9/23/2020	20564	13			KASOA NEW TIMERS	PRM	Primary	AKAN	NO	N/A	N/A	N/A	N/A	N/A	NO		ARTM BASED COMB	POS	POS			2041			AA0029328	23sep2020	SGCH	Plasmodium falciparum	0.14	YES		SPT64942	01241:PF-GH-ANINAGYEI	AA0029328	C	M	N	K			I	A		T		R	A	I	R
9/30/2020	20037	27			KASOA	TER	Tertiary	EWE	NO	N/A	N/A	N/A	N/A	N/A	NO		ARTM BASED COMB	POS	POS	688	200	27520	11	2000	AA0029151	30sep2020	SGCH	Plasmodium falciparum	0.55	YES		SPT64768	01241:PF-GH-ANINAGYEI	AA0029151	C	M	N	K	T	H	I	A	Q	T	G	R	A	I	R
10/29/2020	23034	27		YES	BUDUMBURAM	NTT	Post-Secondary (Nursing/Teacher Training)	EWE	YES	2YRS	NO	YES	NO	N/A	NO		ARTM BASED COMB	POS	POS			1987			AA0029028	29oct2020	SGCH	Plasmodium falciparum	0.05	YES		SPT64645	01241:PF-GH-ANINAGYEI	AA0029028	C	M	N	K	T	H	I	A	Q	T	G	R	A	I	R
10/14/2020	22429	5	POS		KASOA CP	PRM	Primary	AKAN	YES	10M	NO	YES	NO	N/A	NO		ARTM BASED COMB	POS	POS	353	200	14120	7	2000	AA0029112	14oct2020	SGCH	Plasmodium falciparum	0.35	YES		SPT64729	01241:PF-GH-ANINAGYEI	AA0029112	C	M	N	K	T	H	I	A	Q	T	G	R	A	I	R
10/29/2020	23533	40		YES	OPEIKUMAH	JHS	Middle/JSS/JHS	AKAN	YES	2YRS	NO	YES	NO	N/A	NO		ARTM BASED COMB	POS	POS						AA0029290	29oct2020	SGCH	Plasmodium falciparum	0.04	YES		SPT64905	01241:PF-GH-ANINAGYEI	AA0029290	C	M	N	K	T	H	I	A	Q	T	G	R	A	I	R
10/23/2020	22904	20			NYANYANO	SHS	Secondary/SSS/SHS	AKAN	NO	N/A	N/A	N/A	N/A	N/A	NO		ARTM BASED COMB	POS	POS			11254			AA0029226	21oct2020	SGCH	Plasmodium falciparum	0.1	YES		SPT64843	01241:PF-GH-ANINAGYEI	AA0029226	C	M	N	K			I	A	Q	T		R	A	[N/I]	R
10/30/2020	23141	27	NEG		ZONGO	JHS	Middle/JSS/JHS	DAGBANI	YES		NO	YES	NO	N/A	NO		ARTM BASED COMB	POS	POS			1021			AA0029047	30oct2020	SGCH	Plasmodium falciparum	0.15	YES		SPT64664	01241:PF-GH-ANINAGYEI	AA0029047	C	M	N	K	T	H	I	A	Q	T	G	R	A	I	R
10/2/2020	22282	70	NEG		AWUTU BREKU	JHS	Middle/JSS/JHS	MAMPRUSI	NO	N/A	N/A	N/A	N/A	N/A	NO		ARTM BASED COMB	POS	POS	219	201	8716	3	2000	AA0029194	02oct2020	SGCH	Plasmodium falciparum	0.1	YES		SPT64811	01241:PF-GH-ANINAGYEI	AA0029194	C	M	N	K	T	H	I	A	Q	T	G	R	A	I	R
10/29/2020	23040	31		YES	YOO MART	VCT	Vocational/Commercial/Technical	FANTE	YES	3YRS	NO	YES	NO	N/A	NO		ARTM BASED COMB	POS	POS			9212			AA0029059	29oct2020	SGCH	Plasmodium falciparum	0.05	YES		SPT64676	01241:PF-GH-ANINAGYEI	AA0029059	C	M	N	K	T	H	I	A	Q	T	G	R		I	R
10/2/2020	22132	5		NO	GALILEA	PRM	Primary	ASSIN	YES	2YRS	YES	YES	YES	4M	NO		ARTM BASED COMB	POS	POS						AA0029193	02oct2020	SGCH	Plasmodium falciparum	0.15	YES		SPT64810	01241:PF-GH-ANINAGYEI	AA0029193	C	M	N	K	T	H			Q		G	R
10/21/2020	22666	79		YES	KRIPOL CITY	SHS	Secondary/SSS/SHS	AKAN	NO	N/A	N/A	N/A	N/A	N/A	NO		ARTM BASED COMB	POS	POS			2471			AA0029257	21oct2020	SGCH	Plasmodium falciparum	0.05	YES		SPT64873	01241:PF-GH-ANINAGYEI	AA0029257	C	M	N	K	T	H	I	A	Q	T	G	R	A	[N/I]	R
10/25/2020	23008	14		YES	TOP HILL	PRM	Primary	AKAN	YES	3YRS	NO	YES	NO	N/A	NO		ARTM BASED COMB	POS	POS			4132			AA0029242	25oct2020	SGCH	Plasmodium falciparum	0.4	YES		SPT64858	01241:PF-GH-ANINAGYEI	AA0029242	C	M	N	K	T	H	I	A	Q	T	G	R	A	I	R
10/1/2020	21970	28	NEG		KASOA DR. JESUS	JHS	Middle/JSS/JHS	AKAN	NO	N/A	N/A	N/A	N/A	N/A	NO		ARTM BASED COMB	POS	POS			1169			AA0029178	01oct2020	SGCH	Plasmodium falciparum	0.05	YES		SPT64795	01241:PF-GH-ANINAGYEI	AA0029178	C	M	N	K	T	H	I	A	Q	T	G	R	A	I	R
10/21/2020	22693	34	NEG		AWUTU BREKU	SHS	Secondary/SSS/SHS	FANTE	YES	4YRS	NO	YES	YES	1YR	NO		ARTM BASED COMB	POS	POS			4532			AA0029262	21oct2020	SGCH	Plasmodium falciparum	0.15	YES		SPT64878	01241:PF-GH-ANINAGYEI	AA0029262	C	M	N	K	T	H	I	A	Q	T	G	R	A	I	R
9/12/2020	19794	19	POS		NYANYANO	JHS	Middle/JSS/JHS	NANKUI	NO	N/A	N/A	N/A	N/A	N/A	NO		ARTM BASED COMB	POS	POS			3681			AA0029325	12sep2020	SGCH	Plasmodium falciparum	0.15	YES		SPT64939	01241:PF-GH-ANINAGYEI	AA0029325	C	M	N	K	T	H	I	A	Q	T	G	R	A	[N/I]	[C/R]
10/9/2020	21150	13		YES	BIG APPLE	JHS		FANTE	NO	N/A	N/A	N/A	N/A	N/A	NO		ARTM BASED COMB	POS		42	207	1623	1	2200	AA0029250	09oct2020	SGCH	Plasmodium falciparum	0.05	YES		SPT64866	01241:PF-GH-ANINAGYEI	AA0029250	C	M	N	K	T	H	I	A	Q	T	G	R	A	I	R
10/13/2020	21994	46	NEG		AGYENKWA	JHS	Middle/JSS/JHS	AKAN	NO	N/A	N/A	N/A	N/A	N/A	NO		ARTM BASED COMB	POS		123	211	1663	2	2001	AA0029152	13oct2020	SGCH	Plasmodium falciparum	0.1	YES		SPT64769	01241:PF-GH-ANINAGYEI	AA0029152	C	M	N	K	T	H	I	A	Q	T	G	R	A	I	R
10/29/2020	23349	26	NEG		KASOA CP	TER	Tertiary	DAGBANI	YES	5YRS	NO	YES	YES		NO		ARTM BASED COMB	POS	POS			4928			AA0029056	29oct2020	SGCH	Plasmodium falciparum	0.1	YES		SPT64673	01241:PF-GH-ANINAGYEI	AA0029056	C	M	N	K	T	H	I	A	Q	T	G	R		I	R
10/9/2020	21681	24			BUDUMBURAM	SHS	Secondary/SSS/SHS	NINGO	YES	1YR	NO	YES	NO	N/A	YES	PARACETAMOL	ARTM BASED COMB	POS		171	200	6840	3	2000	AA0029129	09oct2020	SGCH	Plasmodium falciparum	0.15	YES		SPT64746	01241:PF-GH-ANINAGYEI	AA0029129	C	M	N	K	T	H	I	A	Q	T	G	R	A	I	R
10/4/2020	21248	37		YES	AMANFROM	JHS	Middle/JSS/JHS	FANTE	NO	N/A	N/A	N/A	N/A	N/A	NO		ARTM BASED COMB	POS				7545			AA0029147	04oct2020	SGCH	Plasmodium falciparum	0.15	YES		SPT64764	01241:PF-GH-ANINAGYEI	AA0029147	C	M	N	K	T	H	I	A	Q	T	G	R	A	I	R
10/5/2020	21374	25		YES	FETTEH KAKRABA	SHS	Secondary/SSS/SHS	BUSANGA	NO	N/A	N/A	N/A	N/A	N/A	NO		ARTM BASED COMB	POS				5550			AA0029148	05oct2020	SGCH	Plasmodium falciparum	0.1	YES		SPT64765	01241:PF-GH-ANINAGYEI	AA0029148					T	H	I	A	Q	T	G		A	N	R
10/16/2020	22240	37	NEG		FETTEH KAKRABA	PRM	Primary	BASAARE	YES	1YR	YES	YES	NO	N/A	NO		ARTM BASED COMB	POS	POS	281	200	11240	5	2000	AA0029115	17oct2020	SGCH	Plasmodium falciparum	0.25	YES		SPT64732	01241:PF-GH-ANINAGYEI	AA0029115					T	H	I	A	Q	T	G	R	A	I	R
10/14/2020	22061	11			KASOA	PRM	Primary	AKAN	YES	1YR	NO	YES	NO	N/A	NO		ARTM BASED COMB	POS	POS			641			AA0029122	14oct2020	SGCH	Plasmodium falciparum	0.4	YES		SPT64739	01241:PF-GH-ANINAGYEI	AA0029122	C	M	N	K	T	H	I	A	Q	T	G	R	A	I	R
10/16/2020	22263	28	POS			TER	Tertiary	AKAN	NO	N/A	N/A	N/A	N/A	N/A	NO		ARTM BASED COMB	POS	POS			962			AA0029189	16oct2020	SGCH	Plasmodium falciparum	15.8	YES		SPT64806	01241:PF-GH-ANINAGYEI	AA0029189	C	M	N	K	T	H	I	A	Q	T	G	R	A	I	R
10/15/2020	22490	27			NYANYANO	VCT	Vocational/Commercial/Technical	AKAN	YES	3YRS	NO	YES	YES	15M	NO		ARTM BASED COMB	POS	POS			47500	19	2000	AA0029118	15oct2020	SGCH	Plasmodium falciparum	0.95	YES		SPT64735	01241:PF-GH-ANINAGYEI	AA0029118	C	M	N	K	T	H	I	A	Q	T	G	R	A	I	R
10/10/2020/	21769	42	NEG			SHS	Secondary/SSS/SHS	AKAN	YES	1YR	YES	YES	NO	N/A	NO		ARTM BASED COMB	POS	POS			4618			AA0029173	10oct2020	SGCH	Plasmodium falciparum	0.05	YES		SPT64790	01241:PF-GH-ANINAGYEI	AA0029173	C	M	N	K	T	H	I	A	Q	T	G	R	A	I	R
10/28/2020	23033	32	NEG		KASOA	NTT	Post-Secondary (Nursing/Teacher Training)	FANTE	YES	1YR	YES	YES	YES		NO		ARTM BASED COMB	POS	POS			1209			AA0029211	28oct2020	SGCH	Plasmodium falciparum	0.25	YES		SPT64828	01241:PF-GH-ANINAGYEI	AA0029211	C	M	N	K	T	H	I	A	Q	T	G	R	A	I	R
10/4/2020	21246	21		YES	BUDUMBURAM	SHS	Secondary/SSS/SHS	SISALA	YES	1M	YES	YES	NO	N/A	NO		ARTM BASED COMB	POS	POS			11516			AA0029165	04oct2020	SGCH	Plasmodium falciparum	0.45	YES		SPT64782	01241:PF-GH-ANINAGYEI	AA0029165	C	M	N	K	T	H	I	A	Q	T	G	R	A	I	R
10/7/2020	21759	20	NEG		KASOA GH FLAG	JHS	Middle/JSS/JHS	DAGATI	NO	N/A	N/A	N/A	N/A	N/A	NO		ARTM BASED COMB	POS				4867			AA0029135	07oct2020	SGCH	Plasmodium falciparum	0.1	YES		SPT64752	01241:PF-GH-ANINAGYEI	AA0029135	C	M	N	K	T	H	I	A	Q	T	G	R	A	I	R
10/30/2020	23270	36		YES	TETEGU	JHS	Middle/JSS/JHS	AKAN	NO	N/A	N/A	N/A	N/A	N/A	NO		ARTM BASED COMB	POS	POS			3931			AA0029054	30oct2020	SGCH	Plasmodium falciparum	0.05	YES		SPT64671	01241:PF-GH-ANINAGYEI	AA0029054	C	M	N	K	T	H	I	A	Q	T	G	R	A	N	R
9/30/2020	20828	3		YES	NYANYANO	PRM	Primary	FANTE	YES	8M	YES	NO	N/A	N/A	NO			POS	POS	21	211	796	1	2000	AA0029105	30sep2020	SGCH	Plasmodium falciparum	0.05	YES		SPT64722	01241:PF-GH-ANINAGYEI	AA0029105	C	M	N	K	T	H	I	A	Q	T	G	[R/I]	A	I	R
10/24/2020	22933	12		YES	BUDUMBURAM	SHS	Secondary/SSS/SHS	FANTE	NO	N/A	N/A	N/A	N/A	N/A	NO		ARTM BASED COMB	POS	POS			1440			AA0029238	24oct2020	SGCH	Plasmodium falciparum	0.04	YES		SPT64855	01241:PF-GH-ANINAGYEI	AA0029238	C	M	N	K	T	H	I	A	Q	T	G	R	A	I	R
9/29/2020	20886	31			BIAKOYE	NO	No education	DAGBANI	YES	3M	YES	YES	NO	N/A	NO		ARTM BASED COMB	POS	POS			1614			AA0029372	29sep2020	SGCH	Plasmodium falciparum	0.3	YES		SPT64985	01241:PF-GH-ANINAGYEI	AA0029372	C	M	N	K	T	H	I	A	Q	T	G	R	A	I	R
10/21/2020	22608	3			BUDUMBURAM	PRS	Preschool	FANTE	YES	1YR	YES	YES	YES	1M	NO		ARTM BASED COMB	POS	POS			6493			AA0029279	21oct2020	SGCH	Plasmodium falciparum	0.1	YES		SPT64894	01241:PF-GH-ANINAGYEI	AA0029279	C	M	N	K	T	H	I	A	Q	T	G	R	A	I	R
10/5/2020	21294	48	NEG		KOJOKU	PRM	Primary	GA/DANGME	YES	2YRS	NO	YES	NO	N/A	YES	PARACETAMOL	ARTM BASED COMB	POS				4350			AA0029136	05oct2020	SGCH	Plasmodium falciparum	0.1	YES		SPT64753	01241:PF-GH-ANINAGYEI	AA0029136	C	M	N	K	T	H	I	A	Q	T	G	R	A	I	R
9/15/2020	21705	13			KASOA BLUE HILL	JHS	Middle/JSS/JHS	FANTE	NO	N/A	N/A	N/A	N/A	N/A	NO		ARTM BASED COMB	POS	POS	1159	203	45674	20	2016	AA0029160	15sep2020	SGCH	Plasmodium falciparum	0.99	YES		SPT64777	01241:PF-GH-ANINAGYEI	AA0029160	C	M	N	K	T	H	I	A	Q	T	G	R	A	I	R
10/29/2020	23488	43	NEG		LIBERIA CAMP	JHS	Middle/JSS/JHS	KUSASI	YES	6M	YES	YES	NO	N/A	NO		ARTM BASED COMB	POS	POS						AA0029296	29oct2020	SGCH	Plasmodium falciparum	0.1	YES		SPT64911	01241:PF-GH-ANINAGYEI	AA0029296	C	M	N	K	T	H	I	A	Q	T	G	R	A	I	R
10/30/2020	23381	57	POS		KASOA ROMAN	JHS	Middle/JSS/JHS	FANTE	NO	N/A	N/A	N/A	N/A	N/A	NO		ARTM BASED COMB	POS	POS			1985			AA0029284	30oct2020	SGCH	Plasmodium falciparum	0.05	YES		SPT64899	01241:PF-GH-ANINAGYEI	AA0029284	C	M	N	K	T	H	I	A	Q	T	G	R	A	I	R
10/31/2020	23651	0.75	POS		BUDUMBURAM	NO	No education	FANTE	YES	9M	NO	YES	NO	N/A	NO		ARTM BASED COMB	POS	POS						AA0029203	31oct2020	SGCH	Plasmodium falciparum	0.1	YES		SPT64820	01241:PF-GH-ANINAGYEI	AA0029203	C	M	N	K			I	A		T		R	A	I	R
10/30/2020	23541	1.6			BUDUMBURAM	PRS	Preschool	AKAN	YES	6YRS	YES	YES	NO	N/A	NO		ARTM BASED COMB	POS	POS						AA0029288	30oct2020	SGCH	Plasmodium falciparum	0.1	YES		SPT64903	01241:PF-GH-ANINAGYEI	AA0029288	C	M	N	K	T	H	I	A	Q	T	G	R	A	I	R
10/1/2020	21904	27		YES	KASOA	SHS	Secondary/SSS/SHS	AKAN	NO	N/A	N/A	N/A	N/A	N/A	NO		ARTM BASED COMB	POS	POS	177	200	7080	3	2000	AA0029108	01oct2020	SGCH	Plasmodium falciparum	0.15	YES		SPT64725	01241:PF-GH-ANINAGYEI	AA0029108	C	M	N	K	T	H	I	A	Q	T	G	R	A	I	R
10/10/2020	21723	4		YES	BUDUMBURAM	PRS	Preschool	FANTE	YES	3M	NO	NO	NO	N/A	YES	TEEDAH	ARTM BASED COMB	POS		319	208	12269	6	2000	AA0029109	10oct2020	SGCH	Plasmodium falciparum	0.3	YES		SPT64726	01241:PF-GH-ANINAGYEI	AA0029109	C	M	N	K	T	H	I	A	Q	T	G	R	A	[N/I]	R
[truncated: 29 more columns]
